# Supplementary material for: Rhodnius prolixus Hemolymph Immuno-Physiology: Deciphering the Systemic Immune Response Triggered by Trypanosoma cruzi Establishment in the Vector Using Quantitative Proteomics
Source: Cells. 2022 Apr 25;11(9):1449. doi: 10.3390/cells11091449 (PMC9104911; doi:10.3390/cells11091449)
Supplement: Supplementary file 1 [file cells-11-01449-s001.zip › Table S1.xlsx]

## Sheet: Legend
Supplementary Table S1: Rhodnius prolixus hemolymph proteome
A. Total identified proteins, "Gene Onthology classification & proteomics identification parameters"
B. Proteins identified only in the hemolymph at 6 hours post-feeding (either on normal rabbit blood or Trypanosoma cruzi infected blood)
C. Proteins identified only in the hemolymph at 24 hours post-feeding (either on normal rabbit blood or Trypanosoma cruzi infected blood)
D. Hemolymphatic differentially expressed protein in response to T. cruzi infection at 6 hours post-feeding
E. Hemolymphatic differentially expressed protein in response to T. cruzi infection at 24 hours post-feeding
NB: When the Excel cell is empty, this means that the information is not available

## Sheet: A.Hemolymph proteome
Total identified proteins										Proteomics identification parameters
UniProt Ids	VectorBase Ids	Protein name	Gene onthology classification			Protein families	Mass (Da)	Outcyte prediction		6 HOURS													24 HOURS
			Molecular function	Biological process	Cellular location			Class	Score	Peptides	Razor + unique peptides	Unique peptides	Sequence coverage [%]	Unique + razor sequence coverage [%]	Unique sequence coverage [%]	Q-value	Score	Intensity	MS/MS count	Blood-fed condition (x̅)	Infected condition (x̅)	Difference	Peptides	Razor + unique peptides	Unique peptides	Sequence coverage [%]	Unique + razor sequence coverage [%]	Unique sequence coverage [%]	Q-value	Score	Intensity	MS/MS count	Blood-fed condition (x̅)	Infected condition (x̅)	Difference
R4FNF3	RPRC002756	Putative tropomyosin 1 isoform a	actin filament binding	actin filament organization	cytoskeleton	Tropomyosin family	32,812	Intracellular	0.9345	8	8	8	36.3	36.3	36.3	0	61.668	123740000	22	20.2798	18.8303	1.44946
A0A4P6D9C2		Putative tropomyosin-1 isoform 9a/a/b isoform x21	actin filament binding	actin filament organization	cytoskeleton	Tropomyosin family	29,299	Intracellular	0.9828	8	8	8	36.3	36.3	36.3	0	61.668	123740000	22	20.2798	18.8303	1.44946
R4G8W4		Putative actin filament-coating protein tropomyosin (Fragment)	actin filament binding	actin filament organization	cytoskeleton	Tropomyosin family	42,793	Intracellular	0.8236	8	8	8	36.3	36.3	36.3	0	61.668	123740000	22	20.2798	18.8303	1.44946
R4G8P9	RPRC008622	Putative tropomyosin 1	actin filament binding	actin filament organization	cytoskeleton	Tropomyosin family	31,145	UPS	0.5293	8	8	8	29.2	29.2	29.2	0	159.45	86684000	16	17.889	17.2981	0.590942	3	3	2	16.9	16.9	13.1	0	3.5006	11287000	5	20.3831	19.213	1.17016
T1HX52		Uncharacterized protein	actin filament binding	actin filament organization	cytoskeleton	Tropomyosin family	24,001	UPS	0.5304	8	8	8	29.2	29.2	29.2	0	159.45	86684000	16	17.889	17.2981	0.590942	3	3	2	16.9	16.9	13.1	0	3.5006	11287000	5	20.3831	19.213	1.17016
T1HX53	RPRC008623	Uncharacterized protein (Fragment)	actin filament binding	actin filament organization	cytoskeleton	Tropomyosin family	8,307	UPS	0.5443	8	8	8	29.2	29.2	29.2	0	159.45	86684000	16	17.889	17.2981	0.590942
T1I7U5	RPRC012367	Myosin light chain alkali (Fragment)	actin filament binding	actin filament organization	cytoskeleton		17,982	UPS	0.614	2	2	2	23.8	23.8	23.8	0	33.14	31481000	5	19.638	18.0749	1.56306
R4FMT6		Myosin light chain alkali	actin filament binding	actin filament organization	cytoskeleton		16,924	UPS	0.614	2	2	2	23.8	23.8	23.8	0	33.14	31481000	5	19.638	18.0749	1.56306
R4FN65		Myosin light chain alkali (Fragment)	actin filament binding	actin filament organization	cytoskeleton		17,202	UPS	0.614	2	2	2	23.8	23.8	23.8	0	33.14	31481000	5	19.638	18.0749	1.56306
R4G382	RPRC012274	Putative muscle myosin heavy chain isoform 1 (Fragment)	actin filament binding	actin filament organization	cytoskeleton	TRAFAC class myosin-kinesin ATPase superfamily, Myosin family	48,948	Intracellular	0.881	63	63	12	32.6	32.6	7	0	323.31	702880000	127	19.3884	18.7186	0.669884	10	10	2	6.5	6.5	1.3	0	21.317	99971000	25	22.1419	22.1629	-0.020956
T1I7K2		Uncharacterized protein (Fragment)	actin filament binding	actin filament organization	cytoskeleton	TRAFAC class myosin-kinesin ATPase superfamily, Myosin family	260,872	Intracellular	0.6449	63	63	12	32.6	32.6	7	0	323.31	702880000	127	19.3884	18.7186	0.669884	10	10	2	6.5	6.5	1.3	0	21.317	99971000	25	22.1419	22.1629	-0.020956
R4FQ09		Putative actin-depolymerizing factor 1 (Fragment)	actin filament binding	actin filament depolymerization	cytoskeleton	Actin-binding proteins ADF family	16,969	UPS	0.6162	2	2	2	17.6	17.6	17.6	0	5.8729	52317000	6	21.0916	21.2617	-0.170047	6	6	6	41.2	41.2	41.2	0	121.88	124570000	7	23.1261	21.3714	1.75477
R4FMW2	RPRC005918	Putative thymosin beta actin-binding motif protein	actin filament binding	cytoskeleton organization	cytoskeleton	Thymosin beta family	18,715	UPS	0.5931	5	5	5	29.6	29.6	29.6	0	23.711	225660000	35	22.8081	23.342	-0.533893	6	6	6	37.9	37.9	37.9	0	20.019	309960000	30	24.4602	22.9483	1.51189
R4G571	RPRC014181	Transgelin	actin filament binding	cytoskeleton organization	cytoskeleton	Calponin family	20,301	UPS	0.636	8	8	8	55.4	55.4	55.4	0	158.64	251330000	55	22.7225	22.6744	0.0480636	7	7	7	42.9	42.9	42.9	0	129.97	234100000	37	22.9247	23.0973	-0.172533
T1HU25	RPRC007545	Putative ca2+-binding actin-bundling protein	actin filament binding	cytoskeleton organization	cytoskeleton		16,348	UPS	0.5296	2	2	2	11.3	11.3	11.3	0	13.638	6585000000	41	29.242	29.1175	0.124519	2	2	2	11.3	11.3	11.3	0	27.739	5608900000	48	29.3083	29.4423	-0.134037
R4G508	RPRC006839	Profilin	actin filament binding	actin filament polymerisation	cytoskeleton	Profilin family	13,801	Intracellular	0.9261	2	2	2	22.2	22.2	22.2	0	6.0614	21273000	8	18.433	20.0081	-1.57509	3	3	3	28.6	28.6	28.6	0	3.9212	25074000	10	21.1419	19.908	1.23395
R4G4U5	RPRC004762	Tubulin beta chain	structural constituent of cytoskeleton	cytoskeleton organization	cytoskeleton	Tubulin family	50,200	Intracellular	0.6725	7	7	7	26.5	26.5	26.5	0	65.601	149910000	27	21.4676	21.4566	0.0109037	5	5	5	17.4	17.4	17.4	0	77.148	120090000	33	22.6501	21.9297	0.720438
R4G588		Tubulin beta chain (Fragment)	structural constituent of cytoskeleton	cytoskeleton organization	cytoskeleton	Tubulin family	48,432	Intracellular	0.6725	7	7	7	26.5	26.5	26.5	0	65.601	149910000	27	21.4676	21.4566	0.0109037	5	5	5	17.4	17.4	17.4	0	77.148	120090000	33	22.6501	21.9297	0.720438
R4G8S6	RPRC007667	Tubulin beta chain	structural constituent of cytoskeleton	cytoskeleton organization	cytoskeleton	Tubulin family	50,230	Intracellular	0.6725	7	7	7	26.5	26.5	26.5	0	65.601	149910000	27	21.4676	21.4566	0.0109037	5	5	5	17.4	17.4	17.4	0	77.148	120090000	33	22.6501	21.9297	0.720438
T1IDK7	RPRC014377	Tubulin alpha chain (Fragment)	structural constituent of cytoskeleton	cytoskeleton organization	cytoskeleton	Tubulin family	49,502	Intracellular	0.9306	5	5	5	18	18	18	0	45.34	83819000	16	20.9964	21.2582	-0.261887	4	4	1	15.4	15.4	4.5	0	34.701	72771000	16	22.3524	21.2956	1.05677
T1HHZ9	RPRC003672	Tubulin alpha chain (Fragment)	structural constituent of cytoskeleton	cytoskeleton organization	cytoskeleton	Tubulin family	49,791	Intracellular	0.9344	5	5	5	18	18	18	0	45.34	83819000	16	20.9964	21.2582	-0.261887	4	4	1	15.4	15.4	4.5	0	34.701	72771000	16	22.3524	21.2956	1.05677
T1HWF2	RPRC008372	Tubulin alpha chain (Fragment)	structural constituent of cytoskeleton	cytoskeleton organization	cytoskeleton	Tubulin family	49,839	Intracellular	0.9158	5	5	5	18	18	18	0	45.34	83819000	16	20.9964	21.2582	-0.261887	4	4	1	15.4	15.4	4.5	0	34.701	72771000	16	22.3524	21.2956	1.05677
R4G8S7		Tubulin alpha chain	structural constituent of cytoskeleton	cytoskeleton organization	cytoskeleton	Tubulin family	49,970	Intracellular	0.5626	5	5	5	18	18	18	0	45.34	83819000	16	20.9964	21.2582	-0.261887	4	4	1	15.4	15.4	4.5	0	34.701	72771000	16	22.3524	21.2956	1.05677
T1I1W3	RPRC010283	Tubulin alpha chain (Fragment)	structural constituent of cytoskeleton	cytoskeleton organization	cytoskeleton	Tubulin family	49,975	Intracellular	0.9341	5	5	5	18	18	18	0	45.34	83819000	16	20.9964	21.2582	-0.261887
R4FNL0		Tubulin alpha chain	structural constituent of cytoskeleton	cytoskeleton organization	cytoskeleton	Tubulin family	49,922	Intracellular	0.5626	5	5	5	18	18	18	0	45.34	83819000	16	20.9964	21.2582	-0.261887
R4G4U6		Tubulin alpha chain	structural constituent of cytoskeleton	cytoskeleton organization	cytoskeleton	Tubulin family	50,106	Intracellular	0.5626	5	5	5	18	18	18	0	45.34	83819000	16	20.9964	21.2582	-0.261887
R4FQD6	RPRC014377	Tubulin alpha chain	structural constituent of cytoskeleton	cytoskeleton organization	cytoskeleton	Tubulin family	49,633	Intracellular	0.5626	5	5	5	18	18	18	0	45.34	83819000	16	20.9964	21.2582	-0.261887	4	4	1	15.4	15.4	4.5	0	34.701	72771000	16	22.3524	21.2956	1.05677
T1HMV9	RPRC005383	Tubulin domain-containing protein	structural constituent of cytoskeleton	cytoskeleton organization	cytoskeleton	Tubulin family	6,376	UPS	0.6141	7	7	7	26.5	26.5	26.5	0	65.601	149910000	27	21.4676	21.4566	0.0109037
R4FNS7	RPRC011694	Tubulin beta chain	structural constituent of cytoskeleton	cytoskeleton organization	cytoskeleton	Tubulin family	49,968	Intracellular	0.5784	7	7	7	26.5	26.5	26.5	0	65.601	149910000	27	21.4676	21.4566	0.0109037	5	5	5	17.4	17.4	17.4	0	77.148	120090000	33	22.6501	21.9297	0.720438
R4FQA8	RPRC015176	Putative actin length	structural constituent of cytoskeleton	cytoskeleton organization	cytoskeleton	Actin family	41,786	Intracellular	0.7677	22	22	7	68.9	68.9	25	0	323.31	2796800000	220	24.6098	24.6747	-0.0648953	19	19	7	67.1	67.1	29.1	0	323.31	1734800000	202	25.6601	25.5089	0.151252
T1I0Q5	RPRC009875	Actin	structural constituent of cytoskeleton	cytoskeleton organization	cytoskeleton	Actin family	41,487	Intracellular	0.5297	18	3	3	58.2	11.4	11.4	0	30.329	291800000	23	23.2414	23.5521	-0.310745	15	3	3	51.7	11.4	11.4	0	10.305	211330000	29	23.6292	23.0045	0.62476
R4FR88		Putative actin 5c (Fragment)	structural constituent of cytoskeleton	cytoskeleton organization	cytoskeleton	Actin family	38,912	UPS	0.5483	18	3	3	58.2	11.4	11.4	0	30.329	291800000	23	23.2414	23.5521	-0.310745	15	3	3	51.7	11.4	11.4	0	10.305	211330000	29	23.6292	23.0045	0.62476
C1KKU2		Actin 5c (Fragment)	structural constituent of cytoskeleton	cytoskeleton organization	cytoskeleton	Actin family	30,678	UPS	0.5486	18	3	3	58.2	11.4	11.4	0	30.329	291800000	23	23.2414	23.5521	-0.310745	15	3	3	51.7	11.4	11.4	0	10.305	211330000	29	23.6292	23.0045	0.62476
R4FQ90	RPRC015176	Putative actin length	structural constituent of cytoskeleton	cytoskeleton organization	cytoskeleton	Actin family	41,822	Intracellular	0.5564	18	3	3	58.2	11.4	11.4	0	30.329	291800000	23	23.2414	23.5521	-0.310745	15	3	3	51.7	11.4	11.4	0	10.305	211330000	29	23.6292	23.0045	0.62476
A9YLN2	RPRC008015	Actin (Fragment)	structural constituent of cytoskeleton	cytoskeleton organization	cytoskeleton		11,469	UPS	0.615	22	22	7	68.9	68.9	25	0	323.31	2796800000	220	24.6098	24.6747	-0.0648953	19	19	7	67.1	67.1	29.1	0	323.31	1734800000	202	25.6601	25.5089	0.151252
T1HVE5		Uncharacterized protein (Fragment)	structural constituent of cytoskeleton	cytoskeleton organization	cytoskeleton	Actin family	41,552	Intracellular	0.5564	22	22	7	68.9	68.9	25	0	323.31	2796800000	220	24.6098	24.6747	-0.0648953	19	19	7	67.1	67.1	29.1	0	323.31	1734800000	202	25.6601	25.5089	0.151252
T1H8Y2	RPRC000481	CH_2 domain-containing protein	microtubule binding	cytoskeleton organization	cytoskeleton		43,028	Intracellular	0.5005	8	8	8	55.4	55.4	55.4	0	158.64	251330000	55	22.7225	22.6744	0.0480636	7	7	7	42.9	42.9	42.9	0	129.97	234100000	37	22.9247	23.0973	-0.172533
R4G2X4		Uncharacterized protein	microtubule binding	cytoskeleton organization	cytoskeleton		30,850	Signal peptide	0.9592	3	3	3	12.6	12.6	12.6	0	128.05	72915000	18	19.8493	21.8389	-1.9896	2	2	2	12.6	12.6	12.6	0	76.439	8769600	7	20.2759	19.3943	0.881605
T1I1G5	RPRC010135	Uncharacterized protein (Fragment)	calcium ion binding	Cell adhesion	extracellular matrix		161,663	Intracellular	0.6813	35	35	35	32.4	32.4	32.4	0	323.31	4082800000	378	25.8042	25.9227	-0.118565	41	41	41	33.4	33.4	33.4	0	323.31	5419200000	444	27.0037	26.637	0.366731
T1IAQ7	RPRC013378	Uncharacterized protein (Fragment)	calcium ion binding	Cell adhesion	extracellular matrix		101,621	Intracellular	0.7921	5	5	5	6.9	6.9	6.9	0	30.728	65759000	26	21.0252	20.7274	0.297708	7	7	7	10	10	10	0	29.475	108730000	35	21.8962	21.875	0.0212557
T1HT36	RPRC007206	Uncharacterized protein (Fragment)		Cell adhesion	extracellular matrix		229,827	Intracellular	0.9899	5	5	5	4.3	4.3	4.3	0	117.65	40407000	15	19.7354	21.0705	-1.33509	4	4	4	3.5	3.5	3.5	0	93.208	19917000	12	20.3245	20.1492	0.175299
T1HD74	RPRC001989	Putative fasciclin	cell adhesion molecule binding	Cell adhesion	extracellular matrix		51,280	Intracellular	0.7142	5	5	5	16.5	16.5	16.5	0	18.16	49388000	24	19.7169	21.1718	-1.45489	4	4	4	16.9	16.9	16.9	0	10.651	19889000	14	21.159	20.0542	1.10479
T1I277	RPRC010397	Fasciclin-1		Cell adhesion	extracellular matrix		71,179	Intracellular	0.5666	4	4	4	11.2	11.2	11.2	0	46.5	41132000	28	20.9072	20.6285	0.278718	5	5	5	13.1	13.1	13.1	0	85.071	58532000	26	22.011	21.359	0.651968
T1HBK7	RPRC001419	Fasciclin domain-containing protein		Cell adhesion	extracellular matrix		83,160	Signal peptide	0.9981	16	16	16	21.9	21.9	21.9	0	74.856	313640000	64	21.8068	22.5701	-0.763327	19	19	19	26.9	26.9	26.9	0	126.86	330170000	64	23.286	22.8574	0.428547
A0A4P6D5Z8		Putative transforming growth factor-beta-induced protein ig-h3		Cell adhesion	extracellular matrix		85,599	Signal peptide	0.9981	16	16	16	21.9	21.9	21.9	0	74.856	313640000	64	21.8068	22.5701	-0.763327	19	19	19	26.9	26.9	26.9	0	126.86	330170000	64	23.286	22.8574	0.428547
T1I4L0	RPRC011229	Integrin_alpha2 domain-containing protein (Fragment)		Cell adhesion	extracellular matrix	Integrin alpha chain family	153,611	Intracellular	0.8763	8	8	8	8	8	8	0	29.182	144190000	60	22.7568	22.9515	-0.194755	6	6	6	5.9	5.9	5.9	0	13.478	115030000	46	23.6331	23.3559	0.277206
T1HGY1	RPRC003304	Fibronectin type-III domain-containing protein (Fragment)		Cell adhesion	extracellular matrix		19,049	UPS	0.6367	3	3	3	6.9	6.9	6.9	0	8.54	27673000	10	19.553	19.661	-0.107938
R4FKK2	RPRC003303	Fibronectin type-III domain-containing protein (Fragment)		Cell adhesion	extracellular matrix		73,126	Intracellular	0.6416	3	3	3	6.9	6.9	6.9	0	8.54	27673000	10	19.553	19.661	-0.107938
T1HKS5	RPRC004649	Uncharacterized protein (Fragment)		Cell adhesion	extracellular matrix		142,660	Intracellular	0.5202	24	24	24	25.6	25.6	25.6	0	323.31	781770000	139	23.5773	23.4749	0.102368	27	27	27	27	27	27	0	323.31	1413800000	210	24.7261	24.7648	-0.0386766
T1HH40	RPRC003363	Uncharacterized protein		Cell adhesion	extracellular matrix		43,282	UPS	0.5004														2	2	2	9	9	9	0	11.978	14774000	9	19.546	20.8345	-1.28852
T1I8U8	RPRC012720	Uncharacterized protein (Fragment)		Cell adhesion	extracellular matrix		62,342	Intracellular	0.5659	5	5	5	13.3	13.3	13.3	0	78.732	92154000	22	22.1183	21.774	0.344324	7	7	7	15.5	15.5	15.5	0	56.503	131540000	24	22.9207	22.8961	0.0246428
T1HUQ9	RPRC007779	LAM_G_DOMAIN domain-containing protein		Cell adhesion	extracellular matrix		23,296	UPS	0.6007	2	2	2	12.7	12.7	12.7	0	6.283	48535000	8	18.8683	21.1917	-2.32331
T1HFF6	RPRC002778	Uncharacterized protein (Fragment)		Cell adhesion	extracellular matrix		185,634	Intracellular	0.5215	17	17	17	11.7	11.7	11.7	0	137.75	318950000	70	22.8067	22.7962	0.0104974	20	20	20	14.3	14.3	14.3	0	151.95	528660000	108	23.4543	23.6536	-0.19931
T1IGE7	RPRC015366	Uncharacterized protein (Fragment)		Cell adhesion	extracellular matrix	Thrombospondin family	378,414	UPS	0.516	13	13	11	5	5	4.4	0	321.49	501620000	94	23.2189	22.8968	0.322096	14	14	13	5.4	5.4	5.1	0	273.41	815250000	113	24.5543	23.8839	0.670483
A0A4P6DAT8	RPRC003284	Putative neural cell adhesion molecule l1 (Fragment)		Cell adhesion			43,007	Intracellular	0.5768	19	19	19	5.4	5.4	5.4	0	100.91	279760000	51	23.7642	23.6965	0.0677363
A0A4V0Y8X0		Putative neural cell adhesion molecule l1 (Fragment)		Cell adhesion	extracellular matrix		45,289	Intracellular	0.5432														18	18	18	5.5	5.5	5.5	0	115.96	321860000	44	24.4944	25.1097	-0.615354
R4G8Y4		Uncharacterized protein (Fragment)		cell-cell adhesion			46,696	UPS	0.5016	19	19	19	5.4	5.4	5.4	0	100.91	279760000	51	23.7642	23.6965	0.0677363	18	18	18	5.5	5.5	5.5	0	115.96	321860000	44	24.4944	25.1097	-0.615354
T1HGW1		Uncharacterized protein (Fragment)	Kinase activity	Cell adhesion		Protein kinase superfamily, CAMK Ser/Thr protein kinase family	615,224	UPS	0.5019	19	19	19	5.4	5.4	5.4	0	100.91	279760000	51	23.7642	23.6965	0.0677363	18	18	18	5.5	5.5	5.5	0	115.96	321860000	44	24.4944	25.1097	-0.615354
T1HEN7	RPRC002509	Putative mucin		Cell adhesion	extracellular matrix		221,036	Intracellular	0.5211	5	5	5	2.9	2.9	2.9	0	16.757	21527000	9	19.5575	20.3022	-0.744707	2	2	2	1.2	1.2	1.2	0.0084986	2.1673	4699900	8	19.4674	19.1582	0.309245
T1I3X8	RPRC010997	VWFC domain-containing protein			extracellular matrix		118,053	Signal peptide	0.6533	2	2	2	1.8	1.8	1.8	0	4.9004	8740600	11	19.0779	19.2047	-0.126781	2	2	2	1.6	1.6	1.6	0.0083565	2.1192	14604000	5	20.3202	18.8101	1.51018
T1HMZ8	RPRC005422	Uncharacterized protein (Fragment)			extracellular matrix	Tenascin family, Teneurin subfamily	261,021	Intracellular	0.654														3	3	3	2.3	2.3	2.3	0	14.587	23320000	3	21.2866	19.4599	1.82678
T1HJ93	RPRC004116	Uncharacterized protein		Cell adhesion	extracellular matrix		19,362	Intracellular	0.9345														2	2	2	20.8	20.8	20.8	0	4.3677	33691000	12	21.2657	20.6913	0.574355
A0A4P6D700	RPRC001798	Putative transmembrane protein of the immunoglobulin family of cell adhesion molecules (Fragment)		Cell adhesion	extracellular matrix		36,919	UPS	0.5546	4	4	4	19.3	19.3	19.3	0	15.259	89629000	17	21.7757	21.7256	0.0501013	2	2	2	9.2	9.2	9.2	0	65.915	48388000	10	22.346	20.4594	1.88657
T1HCN4		I-set domain-containing protein		cell-cell adhesion			42,576	Intracellular	0.6545	4	4	4	19.3	19.3	19.3	0	15.259	89629000	17	21.7757	21.7256	0.0501013	2	2	2	9.2	9.2	9.2	0	65.915	48388000	10	22.346	20.4594	1.88657
T1H9F2	RPRC000655	Uncharacterized protein (Fragment)					27,073	UPS	0.6133	4	4	4	23.5	23.5	23.5	0	22.636	41308000	9	19.3214	20.9664	-1.64503	2	2	2	14.6	14.6	14.6	0	7.9289	34469000	15	21.3994	20.9563	0.443078
T1I1L9	RPRC000138	Uncharacterized protein (Fragment)	signaling receptor binding	cell-matrix adhesion	membrane		136,958	Signal peptide	0.5891	6	6	6	6.6	6.6	6.6	0	18.498	96780000	28	22.3862	21.5736	0.812535	6	6	6	5.4	5.4	5.4	0	8.2427	142470000	28	22.6931	22.376	0.317066
T1IDR3	RPRC014433	Uncharacterized protein		cell-cell junction assembly		Neurexin family	128,621	Intracellular	0.5479														2	2	2	2.1	2.1	2.1	0	8.5716	10796000	6	19.7929	19.4044	0.388491
T1I7C5	RPRC012197	Sulfhydryl oxidase (EC 1.8.3.2) (Fragment)	isomerase activity	protein folding cellular response to heat shock	endoplasmic reticulum	Quiescin-sulfhydryl oxidase (QSOX) family	73,286	Signal peptide	0.7086	12	12	12	21.2	21.2	21.2	0	69.348	718930000	100	24.0963	24.277	-0.180666	9	9	9	13.3	13.3	13.3	0	23.139	435910000	90	24.4993	24.1885	0.310856
T1I9G6	RPRC012938	Peptidyl-prolyl cis-trans isomerase (PPIase) (EC 5.2.1.8)	isomerase activity	cellular protein modification process		Cyclophilin-type PPIase family	23,795	Signal peptide	0.7617	2	2	2	10.3	10.3	10.3	0.003003	4.1671	7673200	4	19.0499	18.7726	0.27736	2	2	2	10.3	10.3	10.3	0	2.7835	7728500	4	19.3741	19.7041	-0.330047
R4G8P2	RPRC011742	Putative multifunctional chaperone 14-3-3 family		protein folding cellular response to heat shock		14-3-3 family	29,006	UPS	0.5269	3	3	3	16.2	16.2	16.2	0	11.297	14452000	8	19.2364	19.4345	-0.19814
R4G5D9		Putative 14-3-3-like protein		protein folding cellular response to heat shock		14-3-3 family	28,186	Intracellular	0.6312	3	3	3	16.2	16.2	16.2	0	11.297	14452000	8	19.2364	19.4345	-0.19814	4	4	4	26.3	26.3	26.3	0	31.289	34023000	10	21.2488	20.0664	1.18244
T1I4L8	RPRC011237	14_3_3 domain-containing protein (Fragment)		protein folding cellular response to heat shock		14-3-3 family	32,197	UPS	0.5199	3	3	3	16.2	16.2	16.2	0	11.297	14452000	8	19.2364	19.4345	-0.19814
R4G401	RPRC003127	Peptidyl-prolyl cis-trans isomerase (PPIase) (EC 5.2.1.8)	isomerase activity	cellular protein modification process		Cyclophilin-type PPIase family	17,929	UPS	0.6164	3	3	3	22	22	22	0	27.846	38401000	7	20.8318	19.4964	1.33538	3	3	3	22	22	22	0	18.204	36960000	13	21.5235	20.8605	0.663042
R4G8T8	RPRC014677	Heat shock protein 83	unfolded protein binding	protein folding cellular response to heat shock		Heat shock protein 90 family	83,563	Intracellular	0.5013														7	7	7	11.5	11.5	11.5	0	73.739	55037000	26	21.6313	20.1965	1.43482
R4FMH8	RPRC003899	Heat shock protein 83	unfolded protein binding	protein folding cellular response to heat shock	cytoplasm	Heat shock protein 90 family	83,128	Intracellular	0.5817														7	7	7	11.5	11.5	11.5	0	73.739	55037000	26	21.6313	20.1965	1.43482
G1K096	RPRC014677	Heat shock protein 83 (Fragment)	unfolded protein binding	protein folding cellular response to heat shock		Heat shock protein 90 family	13,235	UPS	0.513														7	7	7	11.5	11.5	11.5	0	73.739	55037000	26	21.6313	20.1965	1.43482
T1I0D9	RPRC009759	Putative heat shock protein 70b	unfolded protein binding	protein folding cellular response to heat shock	cytoplasm	Heat shock protein 70 family	70,015	Intracellular	0.6438	4	3	3	6.9	4.4	4.4	0	28.308	73433000	8	22.3867	18.0359	4.35084	5	3	3	12.1	7.9	7.9	0	5.5479	101460000	4	23.5118	21.7423	1.76953
A0A4P6DEQ0		Putative major heat shock 70 kDa protein ba	unfolded protein binding	protein folding cellular response to heat shock		Heat shock protein 70 family	68,592	Intracellular	0.5666	4	3	3	6.9	4.4	4.4	0	28.308	73433000	8	22.3867	18.0359	4.35084	5	3	3	12.1	7.9	7.9	0	5.5479	101460000	4	23.5118	21.7423	1.76953
T1HWW7	RPRC008537	SHSP domain-containing protein	unfolded protein binding	protein folding cellular response to heat shock		Small heat shock protein (HSP20) family	21,420	UPS	0.558	7	7	7	57.1	57.1	57.1	0	251.27	118160000	38	22.0257	21.9483	0.0774358	6	6	6	48.2	48.2	48.2	0	323.31	132370000	39	22.9625	22.5391	0.423354
R4FLS6	RPRC006365	Putative heat shock 70kda protein 1-like isoform 2	unfolded protein binding	protein folding cellular response to heat shock	endoplasmic reticulum	Heat shock protein 70 family	70,081	Intracellular	0.6448	4	3	3	6.9	4.4	4.4	0	28.308	73433000	8	22.3867	18.0359	4.35084	15	15	12	34	34	28.2	0	128.75	300220000	82	23.8268	23.3404	0.486382
R4G5M1	RPRC004310	Putative hsp70 family member (Fragment)	unfolded protein binding	protein folding cellular response to heat shock		Heat shock protein 70 family	70,258	Intracellular	0.6623	13	13	12	32.8	32.8	30.3	0	124.97	223540000	70	22.2135	22.1842	0.0293188	15	15	12	34	34	28.2	0	128.75	300220000	82	23.8268	23.3404	0.486382
T1HJT8		Uncharacterized protein	unfolded protein binding	protein folding cellular response to heat shock	cytoplasm	Heat shock protein 70 family	71,381	Intracellular	0.6625	13	13	12	32.8	32.8	30.3	0	124.97	223540000	70	22.2135	22.1842	0.0293188	15	15	12	34	34	28.2	0	128.75	300220000	82	23.8268	23.3404	0.486382
T1I2K6	RPRC010525	Uncharacterized protein (Fragment)	unfolded protein binding	protein folding cellular response to heat shock	cytoplasm	Heat shock protein 70 family	96,519	Intracellular	0.6108	3	3	3	5.1	5.1	5.1	0	20.33	18441000	9	19.9651	19.7683	0.196763	3	3	3	5.1	5.1	5.1	0	7.0142	16599000	9	20.5409	19.7848	0.75609
T1HA76	RPRC000930	HSP70	unfolded protein binding	protein folding cellular response to heat shock	cytoplasm	Heat shock protein 70 family	70,753	Intracellular	0.5666	4	3	3	6.9	4.4	4.4	0	28.308	73433000	8	22.3867	18.0359	4.35084	5	3	3	12.1	7.9	7.9	0	5.5479	101460000	4	23.5118	21.7423	1.76953
R4G7S2	RPRC011567	Putative alpha-crystallin protein	metal ion binding	protein folding cellular response to heat shock		Small heat shock protein (HSP20) family	21,176	UPS	0.5506														7	7	5	41.7	41.7	31.6	0	254.93	153240000	20	21.4177	20.3835	1.03428
G1K0S2	RPRC011567	Heat shock protein 20-like protein (Fragment)	metal ion binding	protein folding cellular response to heat shock		Small heat shock protein (HSP20) family	7,244	UPS	0.5731														7	7	5	41.7	41.7	31.6	0	254.93	153240000	20	21.4177	20.3835	1.03428
T1IG74	RPRC015293	SHSP domain-containing protein	metal ion binding	protein folding cellular response to heat shock		Small heat shock protein (HSP20) family	19,791	UPS	0.5352														7	7	5	41.7	41.7	31.6	0	254.93	153240000	20	21.4177	20.3835	1.03428
T1HFP9	RPRC002871	TGc domain-containing protein (Fragment)	aminoacyltransferase activity	cellular protein modification process		Transglutaminase superfamily, Transglutaminase family	79,080	UPS	0.5212	6	5	5	16.1	15	15	0	122.81	119820000	34	22.8104	22.4378	0.37251	2	2	2	7.1	7.1	7.1	0	11.937	78890000	12	19.7972	22.094	-2.2968
T1HFS7	RPRC002899	TGc domain-containing protein (Fragment)	aminoacyltransferase activity	cellular protein modification process			65,451	UPS	0.5215	12	12	11	25.6	25.6	24.3	0	141.51	337890000	59	22.506	22.4658	0.0401243	11	11	11	22.2	22.2	22.2	0	95.781	221660000	43	23.0778	22.5352	0.542627
T1HFV3	RPRC002925	TGc domain-containing protein	aminoacyltransferase activity	cellular protein modification process			59,500	UPS	0.5215	4	2	2	11.7	4.3	4.3	0	23.458	63551000	9	22.3153	18.6097	3.70563
T1HFR5	RPRC002887	TGc domain-containing protein (Fragment)	aminoacyltransferase activity	cellular protein modification process		Transglutaminase superfamily, Transglutaminase family	71,242	UPS	0.5212	8	7	2	21.6	20.3	5.4	0	190.95	587990000	66	24.457	24.2238	0.23325	8	8	2	22.6	22.6	5.4	0	185.63	478390000	54	25.2374	24.8179	0.419529
T1HFR9	RPRC002891	TGc domain-containing protein (Fragment)	aminoacyltransferase activity	cellular protein modification process			56,341	UPS	0.5232	5	2	1	16.8	5	2.6	0	19.825	67893000	18	21.5467	21.1764	0.370321	6	2	1	19.6	5	2.6	0	10.417	52176000	13	22.2145	21.7423	0.472184
T1HFV2	RPRC002924	Uncharacterized protein	aminoacyltransferase activity	cellular protein modification process		Transglutaminase superfamily, Transglutaminase family	35,850	UPS	0.6342	4	2	2	19.2	8.3	8.3	0	157.37	180780000	15	20.7268	21.7831	-1.05629
T1I362	RPRC010731	Transglut_C domain-containing protein	aminoacyltransferase activity	cellular protein modification process			10,980	Transmembrane	0.4345	5	2	1	16.8	5	2.6	0	19.825	67893000	18	21.5467	21.1764	0.370321	6	2	1	19.6	5	2.6	0	10.417	52176000	13	22.2145	21.7423	0.472184
T1IF83	RPRC014952	SERPIN domain-containing protein	peptidase inhibitor activity	negative regulation of peptidase activity	extracellular region	Serpin family	45,024	Signal peptide	0.6085	42	42	42	79.6	79.6	79.6	0	323.31	40329000000	1492	29.5966	28.9309	0.665717	45	45	45	80.2	80.2	80.2	0	323.31	43721000000	1794	29.5232	29.707	-0.183802
R4FJD2		Putative serpin length	peptidase inhibitor activity	negative regulation of peptidase activity		Serpin family	41,901	Signal peptide	0.6085	42	42	42	79.6	79.6	79.6	0	323.31	40329000000	1492	29.5966	28.9309	0.665717	45	45	45	80.2	80.2	80.2	0	323.31	43721000000	1794	29.5232	29.707	-0.183802
T1I8D5	RPRC012557	SERPIN domain-containing protein (Fragment)	peptidase inhibitor activity	negative regulation of peptidase activity	extracellular region	Serpin family	30,005	UPS	0.6182	11	11	11	39.3	39.3	39.3	0	270.07	3199200000	300	26.7171	26.4949	0.222184	13	13	13	41.9	41.9	41.9	0	216.65	3500400000	349	27.0696	26.9473	0.122311
R4FLP4	RPRC002795	Putative serpin length	peptidase inhibitor activity	negative regulation of peptidase activity	extracellular region	Serpin family	47,123	Signal peptide	0.9143	8	8	8	26.1	26.1	26.1	0	75.942	221520000	41	23.1483	21.2344	1.91388	7	7	7	20.6	20.6	20.6	0	51.293	170570000	41	22.8503	22.3375	0.512783
R4G3U6		Protein with 4 pacifastin inhibitor domains lcmii	peptidase inhibitor activity	negative regulation of peptidase activity		Protease inhibitor I19 family	26,395	Signal peptide	0.9887	2	2	2	9.4	9.4	9.4	0	5.4262	6817300	3	18.1648	19.3845	-1.21976	2	2	2	9.4	9.4	9.4	0.002994	2.5203	1647900	3	19.6196	18.9182	0.70142
T1HYN6	RPRC009156	Uncharacterized protein (Fragment)	peptidase inhibitor activity	negative regulation of peptidase activity			20,886	UPS	0.6367	3	3	3	28.3	28.3	28.3	0	60.056	36787000	11	20.0443	21.3245	-1.28016	3	3	3	28.3	28.3	28.3	0	87.182	53606000	17	22.5412	22.4945	0.0466566
R4FP01	RPRC013323	Cystatin (Putative secreted protein)	peptidase inhibitor activity	negative regulation of peptidase activity			53,003	Signal peptide	0.8977	7	7	7	18.7	18.7	18.7	0	323.31	1836800000	64	26.5404	27.3375	-0.797019	7	7	7	15.7	15.7	15.7	0	167.9	1902700000	63	28.0354	27.7224	0.313054
T1I2F3	RPRC010473	Cystatin domain-containing protein	peptidase inhibitor activity	negative regulation of peptidase activity			11,101	UPS	0.5987	8	8	3	41.6	41.6	13.9	0	27.118	1457400000	40	25.4648	25.7839	-0.319016	8	8	2	35.8	35.8	8	0	89.602	1128500000	30	25.8197	26.0267	-0.206964
A0A4P6D7E5		Putative sarcocystatin-a lygus hesperus (Fragment)	peptidase inhibitor activity	negative regulation of peptidase activity			15,660	Signal peptide	0.6739	8	8	3	41.6	41.6	13.9	0	27.118	1457400000	40	25.4648	25.7839	-0.319016	8	8	2	35.8	35.8	8	0	89.602	1128500000	30	25.8197	26.0267	-0.206964
T1IFN4	RPRC015103	Uncharacterized protein (Fragment)	peptidase inhibitor activity	negative regulation of peptidase activity			66,943	Intracellular	0.507	26	26	19	42.9	42.9	35	0	323.31	14536000000	548	27.8257	27.5097	0.316023	24	24	17	36.5	36.5	28.7	0	323.31	16392000000	640	28.0818	28.1995	-0.117681
A0A4V0Y8U0		Putative serine/threonine-protein kinase kinx rhodnius neglectus	kinase activity	negative regulation of peptidase activity			13,891	Signal peptide	0.8642	4	4	4	34.1	34.1	34.1	0	323.31	122850000	42	22.3456	22.1277	0.217849	4	4	4	34.1	34.1	34.1	0	323.31	216240000	57	23.8469	23.5684	0.278553
R4G5G1	RPRC015102	Uncharacterized protein (Fragment)	peptidase inhibitor activity	negative regulation of peptidase activity			92,278	Signal peptide	0.7513	9	2	2	7.8	2.2	2.2	0	117.16	1032300000	72	26.1093	26.4727	-0.36335	10	3	3	8.7	3.1	3.1	0	158.78	1404200000	72	26.6687	26.6028	0.0658949
T1IFN3		Uncharacterized protein	peptidase inhibitor activity	negative regulation of peptidase activity			66,297	Intracellular	0.6805	9	2	2	7.8	2.2	2.2	0	117.16	1032300000	72	26.1093	26.4727	-0.36335	10	3	3	8.7	3.1	3.1	0	158.78	1404200000	72	26.6687	26.6028	0.0658949
R4FMI6	RPRC011796	Superoxide dismutase [Cu-Zn] (EC 1.15.1.1)	antioxidant activity	cellular oxidant detoxification		Cu-Zn superoxide dismutase family	21,206	Signal peptide	0.7516	1	1	1	6.5	6.5	6.5	0.0057307	3.6311	269290000	10	23.4841	24.3041	-0.82002	2	2	2	14.9	14.9	14.9	0	48.999	241240000	16	24.8883	24.4855	0.402774
G1K083		Superoxide dismutase (EC 1.15.1.1) (Fragment)	antioxidant activity	cellular oxidant detoxification			14,508	Signal peptide	0.7516														2	2	2	14.9	14.9	14.9	0	48.999	241240000	16	24.8883	24.4855	0.402774
T1HRT6	RPRC006756	Superoxide dismutase [Cu-Zn] (EC 1.15.1.1)	antioxidant activity	cellular oxidant detoxification		Cu-Zn superoxide dismutase family	15,783	Intracellular	0.5731	3	3	3	26.2	26.2	26.2	0	121.1	127890000	25	22.0082	22.3904	-0.382238	3	3	3	26.2	26.2	26.2	0	94.247	108290000	22	23.1796	22.7853	0.394273
A0A4P6D9T0		Superoxide dismutase (EC 1.15.1.1) (Fragment)	antioxidant activity	cellular oxidant detoxification			14,827	Intracellular	0.5731	3	3	3	26.2	26.2	26.2	0	121.1	127890000	25	22.0082	22.3904	-0.382238	3	3	3	26.2	26.2	26.2	0	94.247	108290000	22	23.1796	22.7853	0.394273
R4FPK6		Superoxide dismutase (EC 1.15.1.1) (Fragment)	antioxidant activity	cellular oxidant detoxification			15,199	Intracellular	0.5731	3	3	3	26.2	26.2	26.2	0	121.1	127890000	25	22.0082	22.3904	-0.382238	3	3	3	26.2	26.2	26.2	0	94.247	108290000	22	23.1796	22.7853	0.394273
T1I0W4	RPRC009934	Catalase domain-containing protein (Fragment)	antioxidant activity	cellular oxidant detoxification		Catalase family	49,031	Intracellular	0.9279	4	4	4	21.6	21.6	21.6	0	60.141	39016000	13	20.0294	20.4857	-0.456361
T1HV37	RPRC007907	Catalase domain-containing protein	antioxidant activity	cellular oxidant detoxification		Catalase family	39,322	Intracellular	0.9095	4	4	4	21.6	21.6	21.6	0	60.141	39016000	13	20.0294	20.4857	-0.456361
T1I489	RPRC011108	Glutathione peroxidase (Fragment)	antioxidant activity	cellular oxidant detoxification		Glutathione peroxidase family	16,973	UPS	0.6367	5	5	5	34	34	34	0	73.49	1643700000	105	26.6474	26.7084	-0.0609824	7	7	7	51.7	51.7	51.7	0	144.29	1893600000	99	27.7505	27.6637	0.0867225
T1HVN9	RPRC008109	Glutathione S-transferase domain containing protein	antioxidant activity	cellular oxidant detoxification		FAX family	43,399	Intracellular	0.606	1	1	1	6.1	6.1	6.1	0	10.786	14213000	5	19.5604	19.2495	0.310906	3	3	3	17.7	17.7	17.7	0	6.6728	5240300	3	19.758	18.2952	1.46286
R4G417	RPRC013179	Putative glutathione s-transferase	antioxidant activity	cellular oxidant detoxification			23,970	UPS	0.6174	3	3	3	19.1	19.1	19.1	0	27.852	66593000	21	21.9836	21.2692	0.714381	3	3	3	19.1	19.1	19.1	0	32.652	81111000	17	22.8294	22.3622	0.467185
T1HUM1	RPRC007741	Putative glutathione s-transferase	antioxidant activity	glutathione metabolic process		GST superfamily, Omega family	28,103	UPS	0.5729														2	2	2	8.4	8.4	8.4	0.0083333	2.1122	19434000	10	20.9511	19.7228	1.22828
Q8T5U0	RPRC004408	Heme-binding protein (Odorant binding protein 11) (Putative heme-binding protein)	Odorant Binding Protein	cellular oxidant detoxification			14,780	Signal peptide	0.8308	8	8	8	45.3	45.3	45.3	0	216.98	13660000000	245	28.1255	28.818	-0.692554	11	11	11	39.8	39.8	39.8	0	144.3	9962700000	226	28.6564	29.1157	-0.459306
R4FPG0		Putative heme-binding protein	Odorant Binding Protein	cellular oxidant detoxification			14,771	Signal peptide	0.8017	8	8	8	45.3	45.3	45.3	0	216.98	13660000000	245	28.1255	28.818	-0.692554	11	11	11	39.8	39.8	39.8	0	144.3	9962700000	226	28.6564	29.1157	-0.459306
T1I4E2	RPRC011161	Phosphoglycerate kinase (EC 2.7.2.3)	kinase activity	carbohydrate metabolic process		Phosphoglycerate kinase family	45,531	Intracellular	0.6596	2	2	2	8.6	8.6	8.6	0	8.591	24259000	7	19.2936	19.6467	-0.353117	2	2	2	8.6	8.6	8.6	0	12.204	37961000	11	21.8453	20.6187	1.22663
T1HM73	RPRC005147	Alpha-galactosidase (EC 3.2.1.-) (Fragment)	hydrolase activity, acting on glycosyl bonds	carbohydrate metabolic process	lysosome	Glycosyl hydrolase 27 family	46,933	Signal peptide	0.5709	11	11	11	42.5	42.5	42.5	0	241.63	1173400000	186	24.4989	25.2031	-0.704172	10	10	10	36.9	36.9	36.9	0	148.19	781350000	128	25.2497	24.9522	0.297538
R4G561	RPRC011517	Beta-galactosidase (EC 3.2.1.23) (Fragment)	hydrolase activity, acting on glycosyl bonds	carbohydrate metabolic process		Glycosyl hydrolase 35 family	71,639	Intracellular	0.5517	6	6	6	10.9	10.9	10.9	0	19.351	61344000	9	20.4326	20.8403	-0.407675	4	4	4	6.4	6.4	6.4	0	12.742	87809000	16	22.5739	22.0904	0.483469
T1I5E8		Glyco_hydro_35 domain-containing protein (Fragment)	hydrolase activity, acting on glycosyl bonds	carbohydrate metabolic process		Glycosyl hydrolase 35 family	55,826	UPS	0.5037	6	6	6	10.9	10.9	10.9	0	19.351	61344000	9	20.4326	20.8403	-0.407675	4	4	4	6.4	6.4	6.4	0	12.742	87809000	16	22.5739	22.0904	0.483469
T1I5G8	RPRC011537	Glyco_hydro_35 domain-containing protein	hydrolase activity, acting on glycosyl bonds	carbohydrate metabolic process		Glycosyl hydrolase 35 family	29,010	Intracellular	0.5111	6	6	6	10.9	10.9	10.9	0	19.351	61344000	9	20.4326	20.8403	-0.407675
T1HH13	RPRC003336	Beta-N-acetylhexosaminidase (EC 3.2.1.52)	hydrolase activity, acting on glycosyl bonds	carbohydrate metabolic process	nucleus	Glycosyl hydrolase 20 family	78,819	Intracellular	0.5474	7	7	7	24.7	24.7	24.7	0	265.52	371640000	69	23.1986	23.2783	-0.079738	7	7	7	24.7	24.7	24.7	0	128.05	164040000	32	22.5965	22.6995	-0.102951
R4G8V6		Beta-N-acetylhexosaminidase (EC 3.2.1.52) (Fragment)	hydrolase activity, acting on glycosyl bonds	carbohydrate metabolic process		Glycosyl hydrolase 20 family	57,589	UPS	0.5219	7	7	7	24.7	24.7	24.7	0	265.52	371640000	69	23.1986	23.2783	-0.079738	7	7	7	24.7	24.7	24.7	0	128.05	164040000	32	22.5965	22.6995	-0.102951
T1HVQ5	RPRC008125	Beta-N-acetylhexosaminidase (EC 3.2.1.52) (Fragment)	hydrolase activity, acting on glycosyl bonds	carbohydrate metabolic process		Glycosyl hydrolase 20 family	68,160	UPS	0.5172	2	2	2	4	4	4	0	8.1569	49133000	8	20.6983	20.9786	-0.280238
T1ICA4	RPRC013924	Glyco_hydro_2_C domain-containing protein (Fragment)	hydrolase activity, acting on glycosyl bonds	carbohydrate metabolic process	lysosome	Glycosyl hydrolase 2 family	75,166	UPS	0.5016	3	3	3	6.3	6.3	6.3	0	30.326	54967000	14	19.7975	22.025	-2.22755
R4G8S4	RPRC003338	Putative chitinase	carbohydrate binding	carbohydrate metabolic process		Glycosyl hydrolase 18 family, IDGF subfamily	48,160	Signal peptide	0.8533	34	34	34	76.6	76.6	76.6	0	323.31	38499000000	1164	29.2229	29.755	-0.532092	39	39	39	76.8	76.8	76.8	0	323.31	36191000000	1163	30.0332	30.3583	-0.325103
T1I577	RPRC011446	Uncharacterized protein (Fragment)	carbohydrate binding	carbohydrate metabolic process			90,716	Intracellular	0.5018	11	11	11	17.1	17.1	17.1	0	111.74	185910000	34	22.6103	22.9545	-0.34415	6	6	6	10.4	10.4	10.4	0	61.232	159750000	29	23.6347	23.6541	-0.0194217
A0A4P6DB55	RPRC004998	Putative glycosyl transferase family 8 triatoma dimidiata (Fragment)	transferase activity	carbohydrate metabolic process			40,669	UPS	0.5034	6	6	6	18	18	18	0	22.38	190780000	21	23.03	22.9234	0.106578	8	8	8	25	25	25	0	12.161	143180000	28	23.6241	23.4561	0.167936
T1HLS4		Uncharacterized protein (Fragment)	transferase activity	carbohydrate metabolic process			37,334	Intracellular	0.5508	6	6	6	18	18	18	0	22.38	190780000	21	23.03	22.9234	0.106578	8	8	8	25	25	25	0	12.161	143180000	28	23.6241	23.4561	0.167936
T1HB69	RPRC001276	Malate dehydrogenase	oxidoreductase activity	carbohydrate metabolic process		LDH/MDH superfamily	34,588	UPS	0.6164														2	2	2	6.3	6.3	6.3	0	4.123	23222000	8	21.1134	19.6715	1.44189
R4G5V5	RPRC010918	Phosphoenolpyruvate carboxykinase (GTP) (EC 4.1.1.32) (Fragment)	kinase activity	carbohydrate metabolic process		Phosphoenolpyruvate carboxykinase [GTP] family	67,074	UPS	0.5215														3	3	3	5.3	5.3	5.3	0	13.606	15449000	7	20.4248	19.5506	0.874228
T1I3P9		Phosphoenolpyruvate carboxykinase (GTP) (EC 4.1.1.32) (Fragment)	kinase activity	carbohydrate metabolic process		Phosphoenolpyruvate carboxykinase [GTP] family	56,533	UPS	0.5232														3	3	3	5.3	5.3	5.3	0	13.606	15449000	7	20.4248	19.5506	0.874228
B8LJ39	RPRC003210	Beta-GRP	carbohydrate binding	immune response carbohydrate metabolic process		Insect beta-1,3-glucan binding protein family	53,983	Signal peptide	0.948	12	12	12	22.9	22.9	22.9	0	64.315	657050000	82	23.1695	23.3454	-0.17595	12	12	12	22.9	22.9	22.9	0	60.078	461440000	76	23.8033	23.6169	0.186394
T1HGN7		GH16 domain-containing protein (Fragment)	carbohydrate binding	immune response carbohydrate metabolic process		Insect beta-1,3-glucan binding protein family	42,349	Signal peptide	0.9381	12	12	12	22.9	22.9	22.9	0	64.315	657050000	82	23.1695	23.3454	-0.17595	12	12	12	22.9	22.9	22.9	0	60.078	461440000	76	23.8033	23.6169	0.186394
T1I650	RPRC011769	GH16 domain-containing protein (Fragment)	carbohydrate binding	immune response carbohydrate metabolic process			38,917	UPS	0.5704	3	3	3	13.1	13.1	13.1	0	12.652	36168000	9	20.3192	19.7379	0.581362	2	2	2	6	6	6	0	3.2767	15698000	5	20.6263	20.7877	-0.161404
	RPRC007262	rpPGRP-LC/LAa		immune response carbohydrate metabolic process			34.99	UPS	0.6267	1	1	1	2.2	2.2	2.2	0	5.9797	4563100	1	17.353	21.0428	-3.6898
		rpPGRP-LC/LAb		immune response carbohydrate metabolic process			34.99	UPS	0.6267	1	1	1	2.2	2.2	2.2	0	5.9797	4563100	1	17.353	21.0428	-3.6898
R4G4U2	RPRC013484	2-phospho-D-glycerate hydro-lyase (EC 4.2.1.11)	hydrolyase activity	glycolytic process		Enolase family	46,906	UPS	0.5028	5	5	5	16.4	16.4	16.4	0	47.307	39868000	11	20.0237	19.9056	0.118092	7	7	7	19.7	19.7	19.7	0	46.731	60622000	17	22.0592	20.1936	1.86561
T1I0J6	RPRC009816	Fructose-bisphosphate aldolase (EC 4.1.2.13)	hydrolyase activity	glycolytic process		Class I fructose-bisphosphate aldolase family	39,668	Intracellular	0.606														4	4	4	17.3	17.3	17.3	0	16.289	25807000	6	21.014	19.2457	1.76831
R4G5J0		Fructose-bisphosphate aldolase (EC 4.1.2.13)	hydrolyase activity	glycolytic process		Class I fructose-bisphosphate aldolase family	39,663	Intracellular	0.606														4	4	4	17.3	17.3	17.3	0	16.289	25807000	6	21.014	19.2457	1.76831
R4G8R0		Glyceraldehyde-3-phosphate dehydrogenase (EC 1.2.1.12)	NAD binding	glycolytic process		Glyceraldehyde-3-phosphate dehydrogenase family	35,838	UPS	0.6174	3	3	3	18.9	18.9	18.9	0	13.203	49749000	7	20.9281	20.8266	0.101455	2	2	2	11.7	11.7	11.7	0	17.537	51726000	13	22.6788	19.6107	3.06813
R4FNV6	RPRC002940	Aldehyde dehydrogenase (NAD(+)) (EC 1.2.1.3)	NAD binding	glycolytic process		Aldehyde dehydrogenase family	58,443	Intracellular	0.764	7	7	7	18.1	18.1	18.1	0	87.097	40513000	25	20.3834	19.9864	0.397034	7	7	7	18.1	18.1	18.1	0	127.97	73522000	28	22.5001	21.3025	1.1976
R4G408	RPRC012271	Aconitate hydratase, mitochondrial (Aconitase) (EC 4.2.1.-)	metal ion binding	tricarboxylic acid cycle	mitochondrion	Aconitase/IPM isomerase family	84,819	UPS	0.5206	9	9	9	19.7	19.7	19.7	0	51.161	118700000	19	18.7037	18.5063	0.197393	2	2	2	5.9	5.9	5.9	0	4.0098	9094400	3	20.4007	18.5608	1.83986
A9LN32	RPRC015440	Lysozyme (Putative lysozyme)	lysozyme activity	immune response		Glycosyl hydrolase 22 family	15,173	Signal peptide	0.9999	3	3	3	31.2	31.2	31.2	0	14.94	20144000	12	18.4223	19.4578	-1.03544	2	2	2	15.9	15.9	15.9	0	4.8595	7685100	4	19.8917	19.7671	0.12458
T1I5M5	RPRC011594	Lysozyme (EC 3.2.1.17) (Fragment)	lysozyme activity	immune response			14,521	Intracellular	0.8231	2	2	2	27.8	27.8	27.8	0	14.521	20423000	4	18.1118	19.9189
B8QEI8	RPRC013002	Prolixin antimicrobial peptide		immune response		Attacin/sarcotoxin-2 family	11,037	Signal peptide	0.9709	7	7	7	39.8	39.8	39.8	0	323.31	6681000000	260	27.0354	27.5841	-0.548775	9	9	8	57.1	57.1	46.9	0	323.31	5618400000	210	28.0958	27.7071	0.388697
T1I7V7	RPRC012379	Attacin_C domain-containing protein		immune response		Attacin/sarcotoxin-2 family	16,326	Intracellular	0.9343	5	5	5	37.2	37.2	37.2	0	126.24	228040000	48	22.7682	22.9995	-0.231309	3	3	3	18.2	18.2	18.2	0	12.922	58784000	19	21.7276	21.6112	0.116394
D6BJP6	RPRC013002	Diptericin (Diptericin (Fragment)) (Putative prolixin antimicrobial peptide) (Fragment)		immune response		Attacin/sarcotoxin-2 family	11,036	Signal peptide	0.967	3	3	3	22.4	22.4	22.4	0	35.964	163950000	23	23.9877	19.8277	4.16001	5	4	4	37.8	27.6	27.6	0	17.705	193830000	27	23.6298	23.1507	0.479188
E6Y430		Diptericin		immune response		Attacin/sarcotoxin-2 family	11,036	Signal peptide	0.9578	3	3	3	22.4	22.4	22.4	0	35.964	163950000	23	23.9877	19.8277	4.16001	5	4	4	37.8	27.6	27.6	0	17.705	193830000	27	23.6298	23.1507	0.479188
T1I7B0	RPRC012182	INVERT_DEFENSINS domain-containing protein		immune response			10,563	Signal peptide	0.8717	1	1	1	14.9	14.9	14.9	0	9.5359	418990000	30	21.9319	24.7417	-2.80983
R4G8B6		Putative defensin		immune response			10,549	Signal peptide	0.8876	1	1	1	14.9	14.9	14.9	0	9.5359	418990000	30	21.9319	24.7417	-2.80983
R4FNJ9		Putative defensin a		immune response			11,843	UPS	0.556	1	1	1	14.9	14.9	14.9	0	9.5359	418990000	30	21.9319	24.7417	-2.80983
T1HU92	RPRC007612	ML domain-containing protein (Fragment)		immune response		NPC2 family	14,333	UPS	0.6367	6	6	6	30.6	30.6	30.6	0	15.455	823650000	41	24.6967	24.6465	0.0502144	5	5	5	23.4	23.4	23.4	0	7.9065	1113500000	49	25.8659	25.9657	-0.0997968
R4FJF3	RPRC002428	Putative c1q domain protein		immune response			18,477	Signal peptide	0.6689	3	3	3	23	23	23	0	29.021	211380000	23	18.9314	21.8155	-2.88406
T1HF25	RPRC002647	Putative salivary lipocalin		response to host defenses			21,705	Signal peptide	0.6648	15	15	15	61.5	61.5	61.5	0	323.31	3047600000	178	26.3569	26.7942	-0.437321	11	11	11	45.6	45.6	45.6	0	323.31	2621500000	178	26.2826	26.5642	-0.281607
R4FN82		Putative salivary lipocalin		response to host defenses			21,837	Signal peptide	0.8173	15	15	15	61.5	61.5	61.5	0	323.31	3047600000	178	26.3569	26.7942	-0.437321	11	11	11	45.6	45.6	45.6	0	323.31	2621500000	178	26.2826	26.5642	-0.281607
R4G4J2	RPRC000038	Putative triabin-like lipocalin 4a		response to host defenses			22,286	Signal peptide	0.9999	13	13	9	57	57	42	0	323.31	7067100000	345	27.5898	27.9122	-0.32241	15	15	11	57.5	57.5	42.5	0	323.31	6479100000	353	28.0903	28.0918	-0.00143544
T1H7Q9		Uncharacterized protein (Fragment)		response to host defenses			16,174	UPS	0.5348	13	13	9	57	57	42	0	323.31	7067100000	345	27.5898	27.9122	-0.32241	15	15	11	57.5	57.5	42.5	0	323.31	6479100000	353	28.0903	28.0918	-0.00143544
T1I7V8	RPRC012380	Phenoloxidase	monooxygenase activity	response to host defenses			79,923	Intracellular	0.8639	40	40	37	59.7	59.7	56.1	0	323.31	13719000000	598	27.1524	27.4612	-0.308806	36	36	35	58.7	58.7	57.5	0	323.31	13033000000	621	28.1918	28.0029	0.188889
A0A1B2G385		Phenoloxidase 1 (EC 1.14.18.1)	monooxygenase activity	response to host defenses			80,720	Intracellular	0.8763	40	40	37	59.7	59.7	56.1	0	323.31	13719000000	598	27.1524	27.4612	-0.308806	36	36	35	58.7	58.7	57.5	0	323.31	13033000000	621	28.1918	28.0029	0.188889
T1HW62	RPRC008282	Phenoloxidase (Fragment)	monooxygenase activity	response to host defenses			80,957	Intracellular	0.8792	31	27	19	50.6	44.5	35.1	0	323.31	8556500000	377	26.8149	27.3384	-0.523479	30	29	18	47.8	46.6	33.1	0	323.31	5663500000	344	27.2365	27.4529	-0.216409
A0A1B2G381		Phenoloxidase 2 (EC 1.14.18.1)	monooxygenase activity	response to host defenses			82,153	Intracellular	0.8794	31	27	19	50.6	44.5	35.1	0	323.31	8556500000	377	26.8149	27.3384	-0.523479	30	29	18	47.8	46.6	33.1	0	323.31	5663500000	344	27.2365	27.4529	-0.216409
T1HW22	RPRC008242	Phenoloxidase (Fragment)	monooxygenase activity	response to host defenses			81,087	Intracellular	0.8794	36	34	32	51.8	49.4	49.4	0	323.31	11345000000	574	27.1133	27.7141	-0.600745	29	27	27	44.3	40.6	40.6	0	323.31	7127600000	390	27.9172	28.1106	-0.193457
T1IE11	RPRC014531	DUF1081 domain-containing protein	lipid transporter activity	lipid transport			116,126	Intracellular	0.6591	118	118	118	82.2	82.2	82.2	0	323.31	279840000000	8498	30.515	30.2522	0.262837	130	130	130	79.5	79.5	79.5	0	323.31	304950000000	9518	30.9436	31.1784	-0.234784
T1IB40	RPRC013511	Vitellogenin lipoprotein	lipid transporter activity	lipid transport			209,060	Signal peptide	0.8164	140	140	1	75.6	75.6	1	0	323.31	341950000000	9142	30.8623	30.3445	0.517811	157	157	1	77.3	77.3	1	0	323.31	415620000000	10559	31.0172	31.1509	-0.133735
R4G3Y1		Putative vitellogenin	lipid transporter activity	lipid transport			209,030	Signal peptide	0.8164	140	1	1	75.6	1	1	0	14.657	700340000	32	26.2261	20.457	5.7691	157	1	1	77.3	1	1	0	34.517	1301800000	57	24.8128	22.5824	2.23035
R4G5U1		Putative vitellogenin (Fragment)	lipid transporter activity	lipid transport			43,092	Signal peptide	0.559	13	13	13	44.2	44.2	44.2	0	323.31	1543500000	148	24.1174	24.6724	-0.554996	13	13	13	44.2	44.2	44.2	0	264.95	1457500000	142	25.1097	25.0482	0.0615438
T1HG12	RPRC002984	Vitellogenin-like protein (Fragment)	lipid transporter activity	lipid transport			22,685	UPS	0.5894	2	2	2	16.6	16.6	16.6	0	11.091	198830000	25	18.152	22.5187	-4.36672	2	2	2	16.6	16.6	16.6	0	7.5708	115420000	21	23.3128	23.5057	-0.192917
R4FK69	RPRC002521	Putative hemolymph juvenile hormone binding protein	lipid binding	lipid transport			27,287	Signal peptide	0.7076	3	3	3	17.2	17.2	17.2	0	44.193	77968000	14	21.8442	21.9376	-0.0934165	3	3	3	17.2	17.2	17.2	0	21.242	56868000	6	19.9139	22.6889	-2.77504
T1I4W2	RPRC011331	Putative hemolymph juvenile hormone binding protein	lipid binding	lipid transport			45,229	Intracellular	0.5189	5	5	5	16.7	16.7	16.7	0	44.601	67587000	25	20.8195	21.0194	-0.199956	5	5	5	16.5	16.5	16.5	0	13.581	117790000	22	22.7648	22.6898	0.075079
A0A4P6D8X3	RPRC010202	Putative hemolymph juvenile hormone binding protein panstrongylus lignarius (Fragment)	lipid binding	lipid transport			30,879	Transmembrane	0.6645	2	2	2	10.7	10.7	10.7	0	46.21	21448000	10	20.2828	18.9421	1.3407	2	2	2	10.7	10.7	10.7	0	173.64	28706000	15	21.3541	21.64	-0.285869
T1I6U2	RPRC012014	Putative hemolymph juvenile hormone binding protein panstrongylus lignarius (Fragment)	lipid binding	lipid transport			5,106	UPS	0.5962	2	2	2	10.7	10.7	10.7	0	46.21	21448000	10	20.2828	18.9421	1.3407	2	2	2	10.7	10.7	10.7	0	173.64	28706000	15	21.3541	21.64	-0.285869
R4FQT4	RPRC012425	Putative juvenile hormone (Fragment)	lipid binding	lipid transport			23,671	UPS	0.6176														3	3	3	21.2	21.2	21.2	0	9.7573	42950000	15	21.9694	21.0273	0.94207
T1I818	RPRC012440	Uncharacterized protein	lipid binding	lipid transport			14,905	Signal peptide	0.9243														3	3	3	21.2	21.2	21.2	0	9.7573	42950000	15	21.9694	21.0273	0.94207
A0A4P6DGP6	RPRC002945	Putative myosin-2 heavy chain panstrongylus lignarius	lipid binding	lipid transport	cytoskeleton		21,320	Signal peptide	0.9949	33	33	33	83.9	83.9	83.9	0	323.31	66917000000	1250	30.3208	29.9638	0.356965	34	34	34	88.2	88.2	88.2	0	323.31	49128000000	1267	30.0692	30.1305	-0.0613429
T1HLW6	RPRC005040	FABP domain-containing protein	lipid binding	lipid transport		Calycin superfamily, Fatty-acid binding protein (FABP) family	15,253	UPS	0.614	13	13	13	71.6	71.6	71.6	0	323.31	642210000	92	23.9179	23.8336	0.0842317	13	13	13	79.9	79.9	79.9	0	323.31	990010000	116	25.0783	25.1425	-0.0642115
G1K059		Fatty acid-binding protein FABP (Fragment)	lipid binding	lipid transport		Calycin superfamily, Fatty-acid binding protein (FABP) family	13,275	UPS	0.6111	13	13	13	71.6	71.6	71.6	0	323.31	642210000	92	23.9179	23.8336	0.0842317	13	13	13	79.9	79.9	79.9	0	323.31	990010000	116	25.0783	25.1425	-0.0642115
T1HDK5	RPRC002125	Lipophorin (Fragment)	lipid transporter activity	lipid transport			98,293	Intracellular	0.5031	83	83	83	76.2	76.2	76.2	0	323.31	172640000000	6144	30.42	30.1456	0.274345	90	90	90	77.7	77.7	77.7	0	323.31	167580000000	6139	30.6896	30.8287	-0.13919
T1HG10	RPRC002982	Vitellogenin domain-containing protein	lipid transporter activity	lipid transport			24,565	UPS	0.5368	4	4	4	15.7	15.7	15.7	0	70.618	169390000	19	23.0253	23.2483	-0.223027
T1HDI9	RPRC002109	Vitellogenin lipoprotein (Fragment)	lipid transporter activity	lipid transport			205,665	UPS	0.5001	98	95	95	59.2	57.9	57.9	0	323.31	38887000000	2376	28.1152	28.0003	0.114919	119	116	116	64.9	63.5	63.5	0	323.31	44183000000	2830	28.8266	28.4207	0.405908
R4FQS0		VWFD domain-containing protein (Fragment)	lipid transporter activity	lipid transport			30,579	UPS	0.6172	98	95	95	59.2	57.9	57.9	0	323.31	38887000000	2376	28.1152	28.0003	0.114919	119	116	116	64.9	63.5	63.5	0	323.31	44183000000	2830	28.8266	28.4207	0.405908
T1HD19	RPRC001934	VWFD domain-containing protein	lipid transporter activity	lipid transport			206,617	Intracellular	0.6416	10	10	10	7.6	7.6	7.6	0	68.139	177490000	28	22.4357	22.5991	-0.163354	7	7	7	4.4	4.4	4.4	0	47.625	197900000	24	23.187	23.3458	-0.158758
T1HID3	RPRC003806	Carboxylic ester hydrolase (EC 3.1.1.-)	triglyceride lipase activity	lipid catabolic process		Type-B carboxylesterase/lipase family	60,659	Signal peptide	0.9991	11	11	6	31.5	31.5	17.1	0	147.97	1056800000	68	25.1744	25.3381	-0.163712	13	13	7	31	31	17.1	0	190.7	1344300000	82	26.2674	26.3374	-0.0700172
A0A4P6D8B3		Carboxylic ester hydrolase (EC 3.1.1.-) (Fragment)	triglyceride lipase activity	lipid catabolic process		Type-B carboxylesterase/lipase family	63,147	UPS	0.5215	16	16	16	27.2	27.2	27.2	0	198.65	1201700000	125	24.7069	24.594	0.112894	15	15	15	25.2	25.2	25.2	0	181.17	1212800000	130	25.1712	25.3783	-0.207179
R4G810		Carboxylic ester hydrolase (EC 3.1.1.-)	triglyceride lipase activity	lipid catabolic process		Type-B carboxylesterase/lipase family	60,529	Signal peptide	0.9991	11	11	6	31.5	31.5	17.1	0	147.97	1056800000	68	25.1744	25.3381	-0.163712	13	13	7	31	31	17.1	0	190.7	1344300000	82	26.2674	26.3374	-0.0700172
T1HID5	RPRC003808	Carboxylic ester hydrolase (EC 3.1.1.-)	triglyceride lipase activity	lipid catabolic process		Type-B carboxylesterase/lipase family	60,092	Signal peptide	0.9826	10	5	5	32	17.5	17.5	0	158.4	932090000	92	25.0841	24.9159	0.168133	12	6	6	27.9	16.6	16.6	0	83.86	858510000	75	25.7525	25.2612	0.491361
T1HW15	RPRC008235	Carboxylic ester hydrolase (EC 3.1.1.-) (Fragment)	triglyceride lipase activity	lipid catabolic process		Type-B carboxylesterase/lipase family	51,983	Intracellular	0.5058	2	2	2	5.8	5.8	5.8	0	18.461	32047000	10	21.2824	21.1314	0.150994
A0A4P6D6N2	RPRC017787	Carboxylic ester hydrolase (EC 3.1.1.-) (Fragment)	triglyceride lipase activity	lipid catabolic process		Type-B carboxylesterase/lipase family	53,747	Intracellular	0.6088	15	15	15	33.1	33.1	33.1	0	323.31	871530000	170	23.8829	22.7497	1.13327	15	15	15	33.7	33.7	33.7	0	323.31	997230000	189	24.3107	24.4629	-0.152166
T1HGC0	RPRC003093	Carboxylic ester hydrolase (EC 3.1.1.-) (Fragment)	triglyceride lipase activity	lipid catabolic process		Type-B carboxylesterase/lipase family	14,426	UPS	0.6368	16	16	16	27.2	27.2	27.2	0	198.65	1201700000	125	24.7069	24.594	0.112894	15	15	15	25.2	25.2	25.2	0	181.17	1212800000	130	25.1712	25.3783	-0.207179
R4G3B5	RPRC004463	Putative apolipoprotein d		lipid metabolic process		Calycin superfamily, Lipocalin family	27,215	Signal peptide	0.8174	5	5	5	22	22	22	0	86.094	1240000000	63	25.2442	25.3874	-0.143222	5	5	5	22	22	22	0	75.603	1060900000	67	26.0449	25.7635	0.281463
T1HFJ2	RPRC002814	COesterase domain-containing protein (Fragment)	triglyceride lipase activity	lipid catabolic process			65,566	Signal peptide	0.5662	16	16	16	32.3	32.3	32.3	0	237.99	984050000	129	24.1575	24.211	-0.0535418	13	13	13	26.7	26.7	26.7	0	160.2	994580000	156	24.985	24.701	0.283972
T1HWR3	RPRC008483	Serine hydroxymethyltransferase (EC 2.1.2.1) (Fragment)	amino acid binding	cellular amino acid metabolic process		SHMT family	52,027	UPS	0.5007	3	3	2	10	10	7.6	0	10.761	13904000	9	19.7088	17.9587	1.75007	6	6	4	16.8	16.8	12.7	0	12.142	39096000	20	21.6174	19.3455	2.27193
T1HLZ6	RPRC005070	Glutamate dehydrogenase (NAD(P)(+)) (EC 1.4.1.3)	glutamate dehydrogenase (NAD+) activity	cellular amino acid metabolic process		Glu/Leu/Phe/Val dehydrogenases family	61,017	Intracellular	0.5678	5	5	5	12.8	12.8	12.8	0	11.488	43506000	10	20.562	20.4566	0.105406
T1I4D9	RPRC011158	Uncharacterized protein	arylformamidase activity	cellular amino acid metabolic process		Cyclase 1 superfamily	27,900	Signal peptide	0.8583	10	10	10	41.8	41.8	41.8	0	164.27	1637200000	191	25.1121	25.6522	-0.540142	11	11	11	47	47	47	0	108.79	2119200000	196	26.0166	26.0697	-0.0530918
R4G3D9	RPRC008762	Fumarate hydratase (EC 4.2.1.2)	fumarate hydratase activity	cellular amino acid biosynthetic process		Class-II fumarase/aspartase family, Fumarase subfamily	54,481	Intracellular	0.9913	7	7	7	20.7	20.7	20.7	0	26.977	83886000	28	21.4559	21.1491	0.306823	4	4	4	10.5	10.5	10.5	0	8.7059	56435000	20	21.9129	22.1696	-0.256766
R4G3J2	RPRC005070	Glutamate dehydrogenase (NAD(P)(+)) (EC 1.4.1.3)	glutamate dehydrogenase (NAD+) activity	cellular amino acid metabolic process		Glu/Leu/Phe/Val dehydrogenases family	61,488	Intracellular	0.5665	5	5	5	12.8	12.8	12.8	0	11.488	43506000	10	20.562	20.4566	0.105406
R4G5I9	RPRC015317	Arginine kinase (EC 2.7.3.3)	Kinase activity	cellular modified amino acid metabolic process		ATP:guanido phosphotransferase family	39,880	Intracellular	0.9158	17	17	17	44.1	44.1	44.1	0	231.73	2276400000	180	25.2306	25.2256	0.00500711	15	15	15	39.9	39.9	39.9	0	191.22	1893300000	156	25.9418	25.8323	0.10946
G1K0U0		Arginine kinase (EC 2.7.3.3) (Fragment)	Kinase activity	cellular modified amino acid metabolic process		ATP:guanido phosphotransferase family	8,424	UPS	0.5279	17	17	17	44.1	44.1	44.1	0	231.73	2276400000	180	25.2306	25.2256	0.00500711	15	15	15	39.9	39.9	39.9	0	191.22	1893300000	156	25.9418	25.8323	0.10946
R4G3V9	RPRC014414	Glutaminyl-peptide cyclotransferase (EC 2.3.2.5)	glutaminyl-peptide cyclotransferase activity	Amino acid modification		Glutaminyl-peptide cyclotransferase family	39,083	Signal peptide	0.8733	4	4	4	15.5	15.5	15.5	0	36.484	93461000	19	21.6617	21.5997	0.0619933	5	5	5	21.3	21.3	21.3	0	15.379	75550000	13	#REF!	#REF!	0.524821
R4G4L4	RPRC009258	Ferritin (EC 1.16.3.1)	ferroxidase activity	iron ion homeostasis		Ferritin family	25,497	Signal peptide	0.4388	5	5	5	28.4	28.4	28.4	0	244.16	206170000	32	22.8929	24.1462	-1.25329	6	6	6	31.1	31.1	31.1	0	135.6	208760000	26	24.4004	23.9723	0.428107
T1HYY6	RPRC009256	Ferritin (EC 1.16.3.1)	ferroxidase activity	iron ion homeostasis		Ferritin family	24,616	Signal peptide	0.6367	6	4	4	33	24.8	24.8	0	20.771	252350000	30	23.3998	24.0848	-0.685012	9	7	7	41.3	33	33	0	23.983	339410000	36	24.2911	23.8134	0.477795
R4G2V0		Ferritin (EC 1.16.3.1)	ferroxidase activity	iron ion homeostasis		Ferritin family	24,695	UPS	0.6367	6	4	4	33	24.8	24.8	0	20.771	252350000	30	23.3998	24.0848	-0.685012	9	7	7	41.3	33	33	0	23.983	339410000	36	24.2911	23.8134	0.477795
T1H8P8	RPRC000395	Ferritin (EC 1.16.3.1)	ferroxidase activity	iron ion homeostasis		Ferritin family	25,830	Signal peptide	0.7844	17	17	10	68.9	68.9	45.9	0	323.31	9352700000	267	28.3311	28.4465	-0.115331	19	19	11	72.5	72.5	54.1	0	323.31	11872000000	389	29.1772	29.0721	0.105032
R4G347		Ferritin (EC 1.16.3.1)	ferroxidase activity	iron ion homeostasis		Ferritin family	26,057	Signal peptide	0.8226	14	7	7	76	49.5	49.5	0	221.28	1176400000	95	25.1131	25.2218	-0.108697	15	7	7	80.2	49.5	49.5	0	215.8	2137200000	160	26.8972	26.3505	0.546766
T1HTF0	RPRC007320	Ferritin (EC 1.16.3.1)	ferroxidase activity	iron ion homeostasis		Ferritin family	24,353	Signal peptide	0.9737	10	10	2	52.6	52.6	14	0	87.774	5399100000	250	27.2893	27.5275	-0.238194	13	13	3	63.7	63.7	19.1	0	133.94	7346400000	262	28.9901	28.6858	0.304355
T1I6V1	RPRC012023	Ferritin (EC 1.16.3.1) (Fragment)	ferroxidase activity	iron ion homeostasis		Ferritin family	22,399	UPS	0.6152	14	7	7	76	49.5	49.5	0	221.28	1176400000	95	25.1131	25.2218	-0.108697	15	7	7	80.2	49.5	49.5	0	215.8	2137200000	160	26.8972	26.3505	0.546766
B8LJ43	RPRC010050	Transferrin	metal ion binding	iron ion homeostasis		Transferrin family	72,872	Signal peptide	0.9534	71	71	71	72.1	72.1	72.1	0	323.31	338450000000	8690	31.4121	31.0721	0.339935	82	82	82	75.1	75.1	75.1	0	323.31	346590000000	8998	31.7612	31.9584	-0.197152
T1HAU6	RPRC001152	Melanotransferrin	metal ion binding	iron ion homeostasis			71,685	Intracellular	0.5457	2	2	2	5.7	5.7	5.7	0	156.74	37827000	11	20.093	21.0175	-0.924476	2	2	2	5.7	5.7	5.7	0	112.6	38218000	12	21.0739	20.5341	0.539748
A0A4P6DAP6		Putative transferrin isoform x4 (Fragment)	metal ion binding	iron ion homeostasis			60,780	UPS	0.5213	2	2	2	5.7	5.7	5.7	0	156.74	37827000	11	20.093	21.0175	-0.924476	2	2	2	5.7	5.7	5.7	0	112.6	38218000	12	21.0739	20.5341	0.539748
R4G8S8	RPRC015041	Elongation factor 1-alpha	translation regulator activity	translation	cytoplasm	TRAFAC class translation factor GTPase superfamily, Classic translation factor GTPase family, EF-Tu/EF-1A subfamily	50,518	Intracellular	0.9837	3	3	3	11.7	11.7	11.7	0	16.074	152570000	27	23.1173	22.7613	0.355949	3	3	3	11.7	11.7	11.7	0	20.877	247100000	28	24.6675	23.4417	1.22586
R4G5C0	RPRC007684	Putative elongation factor 1 beta	translation regulator activity	translation		EF-1-beta/EF-1-delta family	24,656	UPS	0.6367														2	2	2	16.2	16.2	16.2	0	45.636	21770000	6	20.3806	20.2883	0.0923163
R4G3V0	RPRC007924	Putative rna-binding protein musashi/mrna cleavage and polyadenylation factor i complex	RNA binding	translation			28,764	Intracellular	0.6515														3	3	3	16.2	16.2	16.2	0	51.332	16539000	5	20.4922	19.6676	0.824558
T1HH64	RPRC003387	Poly(U)-specific endoribonuclease (EC 3.1.-.-) (Fragment)	endoribonuclease activity	translation		ENDOU family	29,974	UPS	0.6368	7	7	7	38.3	38.3	38.3	0	158.37	333780000	45	23.937	23.6442	0.292815	6	6	6	34.6	34.6	34.6	0	128.79	377840000	45	24.6994	24.8103	-0.110838
T1H8T5	RPRC000434	Uncharacterized protein	ribonuclease activity	catalysis of the hydrolysis of phosphodiester bonds in chains of RNA.			98,292	Intracellular	0.6416	5	5	5	7.5	7.5	7.5	0	323.31	1709500000	180	24.7388	25.8231	-1.08423	5	5	5	7.5	7.5	7.5	0	323.31	822290000	112	25.4931	24.5238	0.969319
R4G3R0	RPRC014015	Putative translation initiation inhibitor	hydrolase activity	translation		RutC family	14,474	UPS	0.5724	3	3	3	37.5	37.5	37.5	0	22.51	40804000	15	20.6858	20.705	-0.0191634	2	2	2	29.4	29.4	29.4	0	57.389	33418000	10	21.4699	21.1217	0.348225
R4FMP0	RPRC005717	Putative salivary secreted protein		transcription activation			14,170	Signal peptide	0.8797														3	3	3	16.7	16.7	16.7	0	5.1717	92414000	7	22.9257	23.1242	-0.198557
R4G4B7		Putative conserved secreted protein		transcription activation			14,190	Signal peptide	0.9496														3	3	3	16.7	16.7	16.7	0	5.1717	92414000	7	22.9257	23.1242	-0.198557
T1HCP7	RPRC001811	Nucleoside diphosphate kinase (EC 2.7.4.6)	nucleoside diphosphate kinase activity	phosphate-containing compound metabolic process			13,745	UPS	0.5696	5	5	5	35.9	35.9	35.9	0	83.915	431980000	69	23.4539	23.6409	-0.187045	6	6	6	46.4	46.4	46.4	0	69.421	502200000	70	24.4635	24.4243	0.039238
A0A4P6D9R2		Nucleoside diphosphate kinase (EC 2.7.4.6)	nucleoside diphosphate kinase activity	phosphate-containing compound metabolic process		NDK family	17,643	UPS	0.571	5	5	5	35.9	35.9	35.9	0	83.915	431980000	69	23.4539	23.6409	-0.187045	6	6	6	46.4	46.4	46.4	0	69.421	502200000	70	24.4635	24.4243	0.039238
T1I6S8	RPRC012000	Uncharacterized protein (Fragment)	phosphatase activity	phosphate-containing compound metabolic process			40,374	UPS	0.5545	19	19	19	57.7	57.7	57.7	0	323.31	13117000000	527	27.768	27.8028	-0.0348514	22	22	22	63.1	63.1	63.1	0	323.31	14489000000	565	28.3568	28.3961	-0.0393572
T1HHM4	RPRC003547	CHK domain-containing protein	kinase activity	hormone biosynthesis			49,418	Signal peptide	0.8245	34	34	34	68	68	68	0	323.31	12503000000	525	28.0803	28.1119	-0.0315507	33	33	33	65	65	65	0	323.31	7764100000	494	27.5	28.081	-0.581028
R4G848	RPRC013221	Putative insect pheromone-binding family		sensory perception of chemical stimulus			14,789	Signal peptide	0.8807	6	6	5	46.5	46.5	37.8	0	51.149	2013100000	69	26.5517	26.8937	-0.342049	6	6	5	46.5	46.5	37.8	0	38.824	1792700000	73	26.4658	27.3535	-0.88778
T1HSI8	RPRC007008	Uncharacterized protein	Odorant Binding Protein	sensory perception of chemical stimulus			16,613	Signal peptide	0.64	5	5	5	30.2	30.2	30.2	0	216.4	1695600000	130	26.2205	26.0458	0.17475	7	7	7	34.9	34.9	34.9	0	181.38	1621700000	107	26.7826	26.8194	-0.0368032
T1H838	RPRC000174	Uncharacterized protein	Odorant Binding Protein	sensory perception of chemical stimulus			17,601	Signal peptide	0.4945	6	6	6	35.9	35.9	35.9	0	49.643	591100000	42	24.5199	25.4773	-0.957366	6	6	6	35.9	35.9	35.9	0	30.422	584030000	31	25.7097	26.0416	-0.331932
C5J8G9		Odorant-binding protein RproOBP2 (Fragment)	Odorant Binding Protein	sensory perception of chemical stimulus			18,089	UPS	0.6367	6	6	6	35.9	35.9	35.9	0	49.643	591100000	42	24.5199	25.4773	-0.957366	6	6	6	35.9	35.9	35.9	0	30.422	584030000	31	25.7097	26.0416	-0.331932
T1H992	RPRC000593	Odorant binding protein 19	Odorant Binding Protein	sensory perception of chemical stimulus			15,528	Signal peptide	0.889	1	1	1	10.9	10.9	10.9	0	135.63	19366000	13	20.2502	19.5373	0.71291	1	1	1	10.9	10.9	10.9	0	48.735	25124000	12	21.4388	19.9324	1.50644
T1H845	RPRC000182	Odorant binding protein 26	Odorant Binding Protein	sensory perception of chemical stimulus			18,639	Signal peptide	0.9941	5	5	5	18.8	18.8	18.8	0	72.417	4978000000	69	27.9107	28.5661	-0.655356	5	5	5	18.8	18.8	18.8	0	31.056	5056800000	87	29.1934	28.5197	0.673664
R4G3B3		Putative odorant-binding protein	Odorant Binding Protein	sensory perception of chemical stimulus			18,663	Signal peptide	0.9729	5	5	5	18.8	18.8	18.8	0	72.417	4978000000	69	27.9107	28.5661	-0.655356	5	5	5	18.8	18.8	18.8	0	31.056	5056800000	87	29.1934	28.5197	0.673664
T1I0U4	RPRC009914	Uncharacterized protein	Odorant Binding Protein	sensory perception of chemical stimulus			17,831	Signal peptide	0.8246	8	8	8	44.4	44.4	44.4	0	111.76	991110000	95	25.0283	25.8912	-0.862923	6	6	6	30.1	30.1	30.1	0	54.871	739570000	87	26.2377	25.7041	0.533584
T1HMI0	RPRC005254	Uncharacterized protein	Odorant Binding Protein	sensory perception of chemical stimulus			29,207	Intracellular	0.9345	2	2	2	6.9	6.9	6.9	0	58.189	74788000	20	21.3165	22.2237	-0.907224	1	1	1	6.5	6.5	6.5	0	34.746	52014000	11	22.4669	21.6267	0.840184
Q7YSZ4	RPRC010284	Odorant-binding protein	Odorant Binding Protein	sensory perception of chemical stimulus			15,939	Signal peptide	0.9167														1	1	1	7.8	7.8	7.8	0	3.4327	63853000	9	22.6567	22.6935	-0.0368455
R4G8J5		Putative odorant-binding protein	Odorant Binding Protein	sensory perception of chemical stimulus			15,911	Signal peptide	0.9167														1	1	1	7.8	7.8	7.8	0	3.4327	63853000	9	22.6567	22.6935	-0.0368455
R4FMR9		Putative odorant-binding protein	Odorant Binding Protein	sensory perception of chemical stimulus			16,001	Signal peptide	0.8339														1	1	1	7.8	7.8	7.8	0	3.4327	63853000	9	22.6567	22.6935	-0.0368455
T1H8N1	RPRC000378	Uncharacterized protein (Fragment)	Odorant Binding Protein	sensory perception of chemical stimulus			11,540	UPS	0.6138														1	1	1	7.8	7.8	7.8	0	3.4327	63853000	9	22.6567	22.6935	-0.0368455
R4G2S7	RPRC006285	Putative odorant binding protein	Odorant Binding Protein	sensory perception of chemical stimulus			27,752	Signal peptide	0.7949	7	7	7	43.5	43.5	43.5	0	44.263	364590000	59	22.9137	22.8285	0.0852575	8	8	8	48.8	48.8	48.8	0	42.067	386170000	58	23.6833	23.7923	-0.109033
R4G3E9	RPRC010096	Putative odorant binding protein	Odorant Binding Protein	sensory perception of chemical stimulus			26,769	Signal peptide	0.7924														1	1	1	10.7	10.7	10.7	0	33.288	10621000	21	19.4747	19.2895	0.185254
T1IAF9	RPRC013280	Chemosensory protein (Fragment)	Odorant Binding Protein	sensory perception of chemical stimulus			17,294	Transmembrane	0.6444	8	8	6	44.7	44.7	33.3	0	201.88	2651300000	89	26.9492	26.7578	0.19138	6	6	4	39.3	39.3	28	0	132.14	1995600000	95	26.5787	27.498	-0.919338
T1HC49	RPRC001611	Uncharacterized protein		02 Transport			48,702	Transmembrane	0.3974	7	7	7	26.4	26.4	26.4	0	97.338	1645200000	141	25.4314	25.6855	-0.254152	5	5	5	19.2	19.2	19.2	0	46.521	668630000	112	24.9258	24.8719	0.0539521
T1HUM9	RPRC007749	Hemocyanin_C domain-containing protein		02 Transport			15,554	UPS	0.5497	4	4	4	30.3	30.3	30.3	0	191.47	396920000	53	24.0203	24.0892	-0.068895	3	3	3	30.3	30.3	30.3	0	78.267	154440000	26	23.293	23.1589	0.134107
T1HU08	RPRC007528	Uncharacterized protein (Fragment)		02 Transport			80,779	Signal peptide	0.8304	61	61	61	72	72	72	0	323.31	171420000000	4161	30.6042	30.388	0.216135	61	61	61	70.9	70.9	70.9	0	323.31	127550000000	3774	30.3041	30.8165	-0.51234
T1HU07	RPRC007527	Hemocyanin_C domain-containing protein		02 Transport			19,634	Intracellular	0.9345	11	11	11	56.2	56.2	56.2	0	323.31	4791400000	281	28.4006	27.8155	0.585057	9	9	9	50.3	50.3	50.3	0	313.37	4117200000	311	28.3083	28.337	-0.0286953
T1IF66	RPRC014935	Uncharacterized protein		02 Transport			26,445	UPS	0.573	61	61	61	72	72	72	0	323.31	171420000000	4161	30.6042	30.388	0.216135	61	61	61	70.9	70.9	70.9	0	323.31	127550000000	3774	30.3041	30.8165	-0.51234
R4FNG8	RPRC014465	AIR carboxylase (EC 4.1.1.21) (EC 6.3.2.6) (Phosphoribosylaminoimidazole carboxylase) (Phosphoribosylaminoimidazole-succinocarboxamide synthase) (SAICAR synthetase)	ligase activity, forming carbon-nitrogen bonds	purine nucleotide biosynthetic process		AIR carboxylase family, Class II subfamily; SAICAR synthetase family	46,479	UPS	0.505														2	2	2	7.1	7.1	7.1	0	69.868	25526000	12	21.0077	20.3978	0.609976
T1HGL0	RPRC003183	AIR synthase (EC 6.3.3.1) (EC 6.3.4.13) (Glycinamide ribonucleotide synthetase) (Phosphoribosyl-aminoimidazole synthetase) (Phosphoribosylamine--glycine ligase) (Phosphoribosylformylglycinamidine cyclo-ligase) (Phosphoribosylglycinamide synthetase)	ligase activity, forming carbon-nitrogen bonds	purine nucleotide biosynthetic process		GARS family	87,542	UPS	0.5004														2	2	2	4.8	4.8	4.8	0	6.381	20383000	11	20.9731	19.1779	1.79517
T1H9Q6	RPRC000760	Uncharacterized protein	ligase activity, forming carbon-nitrogen bonds	purine nucleotide biosynthetic process			47,723	Intracellular	0.5205														2	2	2	6.2	6.2	6.2	0	63.95	14590000	8	21.0704	19.1832	1.88724
R4G4X2	RPRC005736	5-aminoimidazole-4-carboxamide ribonucleotide formyltransferase (EC 2.1.2.3) (EC 3.5.4.10) (AICAR transformylase) (AICAR transformylase/inosine monophosphate cyclohydrolase) (Bifunctional purine biosynthesis protein ATIC) (IMP synthase) (Inosinicase) (Phosphoribosylaminoimidazolecarboxamide formyltransferase)	IMP cyclohydrolase activity	purine ribonucleotide biosynthetic process		PurH family	64,953	Intracellular	0.6437	4	4	4	9.3	9.3	9.3	0	69.804	39044000	8	19.9246	20.5359	-0.611258	3	3	3	6.8	6.8	6.8	0	133.41	40276000	9	22.3161	20.8759	1.44016
R4FLQ8	RPRC000366	Adenylosuccinate lyase (ASL) (EC 4.3.2.2) (Adenylosuccinase)	IMP cyclohydrolase activity	purine ribonucleotide biosynthetic process		Lyase 1 family, Adenylosuccinate lyase subfamily	54,330	Intracellular	0.5658														2	2	2	3.8	3.8	3.8	0	4.2275	6171200000	23	29.6245	28.9784	0.646113
R4FL99	RPRC006267	Putative ectonucleotide pyrophosphatase/phosphodiesterase 5	hydrolase activity	nucleotide catabolic process			48,543	Signal peptide	0.7132	3	3	3	10.3	10.3	10.3	0	11.445	29441000	8	21.5034	17.9338	3.56958	5	5	5	14.9	14.9	14.9	0	11.755	26979000	11	21.1327	21.1964	-0.0637008
T1H8D0	RPRC000270	Low-density lipoprotein receptor relative with 11 ligand-binding repeats (Sortilin-related receptor) (Sorting protein-related receptor containing LDLR class A repeats)	transmembrane signal receptor	signal transduction	cytoplasmic vesicle, secretory vesicle membrane	VPS10-related sortilin family, SORL1 subfamily	240,233	Signal peptide	0.4737	1	1	1	0.9	0.9	0.9	0	14.686	17847000	16	19.4804	19.9452	-0.464795	5	5	5	3.6	3.6	3.6	0	187.05	37098000	20	21.5967	19.998	1.59873
T1HED6	RPRC002408	DUF3421 domain-containing protein (Fragment)		signal transduction			46,031	Signal peptide	0.9347	4	4	4	13.2	13.2	13.2	0	37.048	65887000	18	21.514	21.1027	0.411263	5	5	5	11.6	11.6	11.6	0	30.642	86512000	25	21.9093	21.5187	0.39054
A0A4P6DF55		Putative hybrid signal transduction protein doka triatoma dimidiata (Fragment)		signal transduction			51,756	Intracellular	0.5664	4	4	4	13.2	13.2	13.2	0	37.048	65887000	18	21.514	21.1027	0.411263	5	5	5	11.6	11.6	11.6	0	30.642	86512000	25	21.9093	21.5187	0.39054
R4FQT0	RPRC004687	Putative wd40 repeat stress protein/actin (Fragment)		signal transduction			54,968	Intracellular	0.6464	2	2	2	4.3	4.3	4.3	0	7.1784	18168000	12	19.1712	19.722	-0.550742	3	3	3	6.9	6.9	6.9	0	31.704	28369000	6	21.4763	20.026	1.4503
T1HKW3		WD_REPEATS_REGION domain-containing protein (Fragment)					66,934	UPS	0.5147	2	2	2	4.3	4.3	4.3	0	7.1784	18168000	12	19.1712	19.722	-0.550742	3	3	3	6.9	6.9	6.9	0	31.704	28369000	6	21.4763	20.026	1.4503
T1HY47	RPRC008967	WD_REPEATS_REGION domain-containing protein					21,848	Intracellular	0.9344	2	2	2	4.3	4.3	4.3	0	7.1784	18168000	12	19.1712	19.722	-0.550742	3	3	3	6.9	6.9	6.9	0	31.704	28369000	6	21.4763	20.026	1.4503
A0A4P6D6Z4	RPRC008109	Putative failed axon connections fax protein/glutathione s-transferase-like protein (Fragment)	oxidoreductase activity	glutathione metabolic process		FAX family	40,163	Intracellular	0.5605	1	1	1	6.1	6.1	6.1	0	10.786	14213000	5	19.5604	19.2495	0.310906	3	3	3	17.7	17.7	17.7	0	6.6728	5240300	3	19.758	18.2952	1.46286
R4G3W5		Putative failed axon connections protein	oxidoreductase activity	glutathione metabolic process		FAX family	43,955	Intracellular	0.606	1	1	1	6.1	6.1	6.1	0	10.786	14213000	5	19.5604	19.2495	0.310906	3	3	3	17.7	17.7	17.7	0	6.6728	5240300	3	19.758	18.2952	1.46286
T1I217	RPRC010337	Putative gamma-interferon-inducible lysosomal thiol reductase	oxidoreductase activity			GILT family	23,799	UPS	0.6007	5	5	5	25.9	25.9	25.9	0	46.33	174610000	38	21.9868	23.1662	-1.17944	4	4	4	19.9	19.9	19.9	0	25.39	80835000	20	22.6835	22.1509	0.532623
R4G4A3		Putative gamma-interferon-inducible lysosomal thiol reductase	oxidoreductase activity			GILT family	25,824	Signal peptide	0.8629	5	5	5	25.9	25.9	25.9	0	46.33	174610000	38	21.9868	23.1662	-1.17944	4	4	4	19.9	19.9	19.9	0	25.39	80835000	20	22.6835	22.1509	0.532623
T1HUV3	RPRC007823	Putative gamma interferon inducible lysosomal thiol reductase gilt (Fragment)	oxidoreductase activity			GILT family	19,272	UPS	0.6161	4	4	4	28.9	28.9	28.9	0	36.066	210710000	30	22.4612	23.2019	-0.740684	3	3	3	20.8	20.8	20.8	0	10.495	58134000	17	22.08	21.5533	0.526708
R4G7S8	RPRC004640	Folate gamma-glutamyl hydrolase (EC 3.4.19.9)	peptidase activity	proteolysis	extracellular space	Peptidase C26 family	35,800	Signal peptide	0.9262	4	4	4	15.2	15.2	15.2	0	26.195	87256000	27	20.9098	21.1327	-0.222863	4	4	4	11.4	11.4	11.4	0	38.483	68547000	13	22.7536	21.5156	1.23796
R4G3H7	RPRC004251	Folate gamma-glutamyl hydrolase (EC 3.4.19.9)	peptidase activity	proteolysis	extracellular space	Peptidase C26 family	36,507	Signal peptide	0.9895	15	15	15	59.6	59.6	59.6	0	207.66	9224100000	292	28.3623	28.5078	-0.145484	15	15	15	59.6	59.6	59.6	0	221.3	9221700000	305	29.1567	28.9086	0.248076
T1HS87	RPRC006907	Putative cysteine proteinase cathepsin l	peptidase activity	proteolysis			7,570	Signal peptide	0.6226	15	15	15	37.2	37.2	37.2	0	243.84	1318800000	213	23.4916	24.5568	-1.06516	12	12	12	33.6	33.6	33.6	0	230.47	1118900000	164	24.2111	24.399	-0.18791
R4G406	RPRC006917	Putative cysteine proteinase cathepsin l	peptidase activity	proteolysis		Peptidase C1 family	62,769	Signal peptide	0.6344	15	15	15	37.2	37.2	37.2	0	243.84	1318800000	213	23.4916	24.5568	-1.06516	12	12	12	33.6	33.6	33.6	0	230.47	1118900000	164	24.2111	24.399	-0.18791
T1HS97		Putative cysteine proteinase cathepsin l	peptidase activity	proteolysis		Peptidase C1 family	55,331	Intracellular	0.5581	15	15	15	37.2	37.2	37.2	0	243.84	1318800000	213	23.4916	24.5568	-1.06516	12	12	12	33.6	33.6	33.6	0	230.47	1118900000	164	24.2111	24.399	-0.18791
R4G4T0	RPRC010398	Putative cathepsin l	peptidase activity	proteolysis		Peptidase C1 family	37,734	Signal peptide	0.9235	5	5	5	21	21	21	0	61.986	98014000	31	21.6442	21.5138	0.130405	5	5	5	16.9	16.9	16.9	0	63.255	42494000	25	20.6633	21.2148	-0.551546
T1I278		Pept_C1 domain-containing protein	peptidase activity	proteolysis		Peptidase C1 family	37,833	Signal peptide	0.9235	5	5	5	21	21	21	0	61.986	98014000	31	21.6442	21.5138	0.130405	5	5	5	16.9	16.9	16.9	0	63.255	42494000	25	20.6633	21.2148	-0.551546
R4G841	RPRC013730	Putative serine carboxypeptidase	peptidase activity	proteolysis		Peptidase S10 family	52,895	Signal peptide	0.5862	15	15	15	41.8	41.8	41.8	0	323.31	769620000	137	23.6549	23.9756	-0.320714	13	13	13	32	32	32	0	311.55	546170000	98	24.3581	24.3014	0.0566824
T1I2L3	RPRC010532	Peptidase S1 domain-containing protein (Fragment)	peptidase activity	proteolysis		Peptidase S1 family, CLIP subfamily	31,458	UPS	0.5392	7	7	7	38.8	38.8	38.8	0	323.31	280330000	74	22.4272	22.956	-0.528799	7	7	7	38.8	38.8	38.8	0	323.31	325520000	69	23.9232	23.7145	0.208695
R4G5A7	RPRC010197	Putative trypsin-like serine protease (Fragment)	peptidase activity	proteolysis		Peptidase S1 family, CLIP subfamily	40,989	Intracellular	0.5332	7	7	7	28.8	28.8	28.8	0	167.28	385800000	67	23.6079	22.9818	0.626162	8	8	8	30.5	30.5	30.5	0	135.82	393950000	61	23.6143	24.1511	-0.536858
R4FPB3	RPRC009729	Putative trypsin-like serine protease (Fragment)	peptidase activity	proteolysis		Peptidase S1 family, CLIP subfamily	21,973	UPS	0.5389	5	5	4	27.1	27.1	18.1	0	57.503	202830000	25	22.5946	23.0701	-0.475529
R4FJ10		Putative trypsin-like serine protease (Fragment)	peptidase activity	proteolysis		Peptidase S1 family, CLIP subfamily	26,529	UPS	0.5381	5	4	4	11.6	8.6	8.6	0	10.268	52389000	13	21.3822	21.0346	0.34754	5	5	4	11.6	11.6	8.6	0	87.497	136360000	22	23.5484	23.2268	0.321611
T1H816	RPRC000151	Serine-type endopeptidase activity	peptidase activity	proteolysis		Peptidase S1 family	69,254	Intracellular	0.5457	4	4	4	7.7	7.7	7.7	0	34.147	34391000	15	19.9035	20.9694	-1.06589	3	3	3	6.1	6.1	6.1	0	18.539	31598000	15	20.3845	20.6562	-0.271725
T1H815	RPRC000150	Serine-type endopeptidase activity (Fragment)	peptidase activity	proteolysis		Peptidase S1 family	87,152	UPS	0.5066														3	3	3	3.6	3.6	3.6	0	4.6487	24085000	9	21.2406	19.2567	1.98391
A0A4P6DAX0		Putative neurotrypsin triatoma dimidiata	peptidase activity	proteolysis		Peptidase S1 family, CLIP subfamily	35,864	UPS	0.6323														3	3	3	3.6	3.6	3.6	0	4.6487	24085000	9	21.2406	19.2567	1.98391
T1I1M7	RPRC010197	Peptidase S1 domain-containing protein (Fragment)	peptidase activity	proteolysis		Peptidase S1 family, CLIP subfamily	32,801	UPS	0.5535	7	7	7	28.8	28.8	28.8	0	167.28	385800000	67	23.6079	22.9818	0.626162	8	8	8	30.5	30.5	30.5	0	135.82	393950000	61	23.6143	24.1511	-0.536858
T1HMX6	RPRC005400	Peptidase S1 domain-containing protein (Fragment)	peptidase activity	proteolysis		Peptidase S1 family, CLIP subfamily	24,403	Intracellular	0.5757	5	5	5	20.2	20.2	20.2	0	65.248	340530000	36	23.445	24.0582	-0.613185	5	5	5	20.2	20.2	20.2	0	41.68	199360000	41	23.786	23.6751	0.110927
T1HGB7	RPRC003090	CLIP domain-containing serine protease (EC 3.4.21.-) (Fragment)	peptidase activity	proteolysis		Peptidase S1 family, CLIP subfamily	41,672	Signal peptide	0.9654	5	5	5	19.7	19.7	19.7	0	21.152	73483000	18	21.6771	21.4879	0.189192	3	3	3	11.8	11.8	11.8	0	13.466	53199000	7	21.1784	22.0588	-0.88047
R4FQA1		CLIP domain-containing serine protease (EC 3.4.21.-)	peptidase activity	proteolysis		Peptidase S1 family, CLIP subfamily	42,084	Signal peptide	0.9795	5	5	5	19.7	19.7	19.7	0	21.152	73483000	18	21.6771	21.4879	0.189192	3	3	3	11.8	11.8	11.8	0	13.466	53199000	7	21.1784	22.0588	-0.88047
B8QQQ1		CLIP domain-containing serine protease (EC 3.4.21.-)	peptidase activity	proteolysis		Peptidase S1 family, CLIP subfamily	42,007	Signal peptide	0.9795	5	5	5	19.7	19.7	19.7	0	21.152	73483000	18	21.6771	21.4879	0.189192	3	3	3	11.8	11.8	11.8	0	13.466	53199000	7	21.1784	22.0588	-0.88047
T1HMY1	RPRC005405	Uncharacterized protein (Fragment)	peptidase activity	proteolysis		Peptidase S1 family, CLIP subfamily	34,803	UPS	0.573	8	8	8	27.1	27.1	27.1	0	110.44	495040000	79	23.6156	23.9357	-0.320085	8	8	8	29.7	29.7	29.7	0	47.874	340300000	66	23.5637	23.0168	0.546943
T1IEQ1	RPRC014770	Uncharacterized protein (Fragment)	peptidase activity	proteolysis		Peptidase S1 family, CLIP subfamily	36,065	UPS	0.5562	3	3	3	15	15	15	0	105.22	277780000	19	23.8371	24.0371	-0.20001	3	3	3	15	15	15	0	29.081	210480000	16	22.1962	24.0014	-1.80528
T1I0A9	RPRC009729	Uncharacterized protein (Fragment)	peptidase activity	proteolysis		Peptidase S1 family, CLIP subfamily	66,375	Intracellular	0.5659	5	4	4	11.6	8.6	8.6	0	10.268	52389000	13	21.3822	21.0346	0.34754	5	5	4	11.6	11.6	8.6	0	87.497	136360000	22	23.5484	23.2268	0.321611
R4FLC5	RPRC015415	Carboxypeptidase (EC 3.4.16.-)	peptidase activity	proteolysis		Peptidase S10 family	52,330	Signal peptide	0.7696	15	15	15	36.9	36.9	36.9	0	191.85	1198800000	125	24.5361	25.0354	-0.499291	14	14	14	35.2	35.2	35.2	0	122.7	957940000	128	25.1535	25.4828	-0.329288
A0A4P6D7C6	RPRC003230	Aminopeptidase (EC 3.4.11.-) (Fragment)	peptidase activity	proteolysis		Peptidase M1 family	90,681	UPS	0.5212	24	24	24	37.3	37.3	37.3	0	267.28	1272700000	232	24.2656	24.0554	0.210212	19	19	19	31.1	31.1	31.1	0	296.37	1286300000	228	24.7132	24.6826	0.0305413
A0A4P6D8J3	RPRC009154	Putative aminopeptidase (Fragment)	peptidase activity	proteolysis		Peptidase M17 family	50,332	Intracellular	0.6616	9	9	9	28.3	28.3	28.3	0	323.31	145430000	51	21.6078	21.6387	-0.0309006	7	7	7	26.3	26.3	26.3	0	159.91	156860000	33	23.1772	22.8081	0.369118
R4FKF9		Putative aminopeptidase of the m17 family	peptidase activity	proteolysis		Peptidase M17 family	53,474	Intracellular	0.6611	9	9	9	28.3	28.3	28.3	0	323.31	145430000	51	21.6078	21.6387	-0.0309006	7	7	7	26.3	26.3	26.3	0	159.91	156860000	33	23.1772	22.8081	0.369118
T1HYN4		CYTOSOL_AP domain-containing protein	peptidase activity	proteolysis		Peptidase M17 family	55,001	Intracellular	0.6614	9	9	9	28.3	28.3	28.3	0	323.31	145430000	51	21.6078	21.6387	-0.0309006	7	7	7	26.3	26.3	26.3	0	159.91	156860000	33	23.1772	22.8081	0.369118
A0A4P6DB79	RPRC014405	Putative puromycin-sensitive aminopeptidase (Fragment)	peptidase activity	proteolysis		Peptidase M1 family	38,688	UPS	0.5708	5	5	5	11.5	11.5	11.5	0	12.989	68957000	9	21.9252	20.7738	1.15135
T1IDN5		Aminopeptidase (EC 3.4.11.-) (Fragment)	peptidase activity	proteolysis		Peptidase M1 family	87,267	UPS	0.5212	5	5	5	11.5	11.5	11.5	0	12.989	68957000	9	21.9252	20.7738	1.15135
T1I1Y9	RPRC010309	M20_dimer domain-containing protein (Fragment)	peptidase activity	proteolysis		Peptidase M20A family	51,875	Intracellular	0.9868	7	7	7	22.5	22.5	22.5	0	106.99	140740000	26	22.5538	22.66	-0.106168	4	4	4	15.6	15.6	15.6	0	63.303	54981000	13	22.6767	21.6112	1.06552
T1HL41	RPRC004765	Uncharacterized protein	peptidase activity	proteolysis			15,276	UPS	0.6368	5	5	5	29.3	29.3	29.3	0	135	405810000	69	24.1023	23.6294	0.472929	4	4	4	29.3	29.3	29.3	0	100.28	320020000	60	24.1751	24.3085	-0.133361
T1I107	RPRC009977	Angiotensin-converting enzyme (EC 3.4.-.-) (Fragment)	peptidase activity	proteolysis		Peptidase M2 family	72,570	Signal peptide	0.9461	28	28	28	55.1	55.1	55.1	0	323.31	2801800000	281	25.1529	25.4851	-0.332108	26	26	26	52.6	52.6	52.6	0	323.31	2416300000	323	25.6932	25.8199	-0.126651
T1IFQ5	RPRC015124	Uncharacterized protein (Fragment)	peptidase activity	proteolysis		Peptidase M14 family	51,410	Intracellular	0.6397	7	7	7	17.2	17.2	17.2	0	21.016	101050000	29	21.8637	21.4664	0.39731	3	3	3	9.5	9.5	9.5	0	16.953	95858000	31	22.4436	22.7255	-0.281946
T1I651	RPRC013170	Uncharacterized protein (Fragment)	peptidase activity	proteolysis			67,148	UPS	0.5189	5	5	5	13.3	13.3	13.3	0	17.046	77201000	12	21.7035	21.4377	0.265758	3	3	3	8	8	8	0	4.1331	31109000	5	20.9455	20.0965	0.849042
R4G844		Putative aminopeptidase of the m17 family	peptidase activity	proteolysis		Peptidase M17 family	54,636	Intracellular	0.52														2	2	2	11.2	11.2	11.2	0	5.8589	40337000	9	21.3638	19.7542	1.60964
R4FNB1	RPRC006554	Proteasome subunit alpha type	peptidase activity	ubiquitin-dependent protein catabolic process	cytoplasm, nucleus	Peptidase T1A family	28,733	UPS	0.5959														2	2	2	8.1	8.1	8.1	0	3.6686	10745000	6	20.3016	19.1628	1.13884
R4G8P0	RPRC007074	Proteasome subunit alpha type	peptidase activity	ubiquitin-dependent protein catabolic process	cytoplasm, nucleus	Peptidase T1A family	27,393	UPS	0.614														2	2	2	14.2	14.2	14.2	0.0057471	2.2765	502210000	3	23.887	21.09	2.797
T1ICH0	RPRC013990	Proteasome subunit beta	peptidase activity	ubiquitin-dependent protein catabolic process	cytoplasm, nucleus	Peptidase T1B family	28,508	UPS	0.6184														2	2	2	8.3	8.3	8.3	0	4.6457	7612900	3	19.7671	19.2336	0.533531
R4FJF8		Proteasome subunit beta	peptidase activity	ubiquitin-dependent protein catabolic process	cytoplasm, nucleus	Peptidase T1B family	28,174	UPS	0.6192														2	2	2	8.3	8.3	8.3	0	4.6457	7612900	3	19.7671	19.2336	0.533531
Q26239	RPRC000023	Nitrophorin-1 (NP1)	nitric oxide binding	vasodilation		Calycin superfamily, Nitrophorin family	22,764	Signal peptide	0.9133	8	8	5	45.9	45.9	24.6	0	323.31	117110000	25	19.6286	21.4578	-1.82921	5	5	4	27.1	27.1	21.7	0	197.63	35432000	15	21.442	19.9908	1.45117
R4G8M6		Putative nitrophorin	nitric oxide binding	vasodilation			22,734	Signal peptide	0.9133	8	8	5	45.9	45.9	24.6	0	323.31	117110000	25	19.6286	21.4578	-1.82921	5	5	4	27.1	27.1	21.7	0	197.63	35432000	15	21.442	19.9908	1.45117
Q7YT15		Nitrophorin 4A	nitric oxide binding	vasodilation			22,527	Signal peptide	0.8802														5	5	4	27.1	27.1	21.7	0	197.63	35432000	15	21.442	19.9908	1.45117
T1HKP3	RPRC004617	Nitrophorin domain-containing protein	nitric oxide binding	vasodilation			14,655	UPS	0.6183	8	8	5	45.9	45.9	24.6	0	323.31	117110000	25	19.6286	21.4578	-1.82921	5	5	4	27.1	27.1	21.7	0	197.63	35432000	15	21.442	19.9908	1.45117
R4G8I6	RPRC014761	Histone H2A	DNA binding	chromosome organization	Chromosome	Histone H2A family	13,313	Intracellular	0.9345														2	2	2	41.9	41.9	41.9	0	37.706	10491000	6	19.9141	18.9233	0.990733
T1HYB6	RPRC005808	Histone H2A	DNA binding	chromosome organization	Chromosome	Histone H2A family	13,297	Intracellular	0.9345														2	2	2	41.9	41.9	41.9	0	37.706	10491000	6	19.9141	18.9233	0.990733
A0A4P6D9J9	RPRC014696	Histone H2A (Fragment)		chromosome organization	Chromosome	Histone H2A family	13,708	Intracellular	0.9345														2	2	2	41.9	41.9	41.9	0	37.706	10491000	6	19.9141	18.9233	0.990733
T1HE73	RPRC002345	Sema domain-containing protein		cell differentiation	cell membrane	Plexin family	213,559	Signal peptide	0.9062	5	5	5	4.8	4.8	4.8	0	14.667	57084000	10	21.235	21.2397	-0.00470575
T1I5N2	RPRC011601	Protein-L-isoaspartate O-methyltransferase (EC 2.1.1.77)	transferase activity	protein isoaspartate O-methyltransferase activity		Methyltransferase superfamily, L-isoaspartyl/D-aspartyl protein methyltransferase family	19,678	Intracellular	0.5494	2	2	2	11.5	11.5	11.5	0		47482000	12	5.75	23741006	-0.300049	4	4	4	36.1	36.1	36.1	0	30.311	86295000	18	23.0119	22.7164	0.295499
R4G5K4	RPRC005880	Adenosylhomocysteinase (EC 3.3.1.1)	hydrolase activity	organic substance metabolic process		Adenosylhomocysteinase family	47,878	UPS	0.5037														2	2	2	5.5	5.5	5.5	0	4.3727	8016300	5	20.3002	18.7295	1.57067
R4FM46	RPRC005734	Putative biotinidase	hydrolase activity	nitrogen compound metabolic process		Carbon-nitrogen hydrolase superfamily, BTD/VNN family	63,594	Signal peptide	0.8982	3	3	3	7.6	7.6	7.6	0	14.135	49783000	33	22.0044	20.1326	1.87184	4	4	4	9.5	9.5	9.5	0	8.7056	54355000	24	21.6346	22.5013	-0.866701
R4FP61	RPRC008209	Putative yellow protein				Major royal jelly protein family	46,424	Signal peptide	0.9555	9	9	9	23.5	23.5	23.5	0	323.31	1160400000	107	25.0084	25.0312	-0.0227896	9	9	9	19.1	19.1	19.1	0	183.1	1309000000	131	25.8337	26.0876	-0.253917
T1I357	RPRC010726	Uncharacterized protein (Fragment)				Major royal jelly protein family	44,744	Signal peptide	0.6683	6	6	6	21.6	21.6	21.6	0	197	682230000	54	24.633	24.6651	-0.0321245	4	4	4	16.2	16.2	16.2	0	120.42	610240000	44	25.0342	24.9673	0.0669338
R4G598	RPRC011138	Putative insect cuticle protein	structural constituent of cuticle				23,369	Signal peptide	0.8092														2	2	2	16	16	16	0	86.767	32267000	14	21.4132	21.1695	0.243774
R4G489	RPRC006872	Putative glycine-rich cuticle protein	structural constituent of cuticle				10,715	Signal peptide	0.9987														5	5	5	72	72	72	0	212.87	498250000	63	24.0335	24.8809	-0.847482
A0A4P6DAB8		Putative glycine-rich cuticle protein rhodnius neglectus (Fragment)					14,322	Signal peptide	0.5675														5	5	5	72	72	72	0	212.87	498250000	63	24.0335	24.8809	-0.847482
A0A4P6D8R0		Putative glycine-rich cuticle protein rhodnius neglectus (Fragment)					11,715	Signal peptide	0.5929														5	5	5	72	72	72	0	212.87	498250000	63	24.0335	24.8809	-0.847482
T1IF70	RPRC014939	Uncharacterized protein					150,212	Signal peptide	0.7858	8	8	8	13.8	13.8	13.8	0	178.53	220580000	35	23.2135	23.2092	0.00432046	9	9	9	15.2	15.2	15.2	0	179.97	189700000	36	23.6552	23.4562	0.198975
T1HKD6	RPRC004509	Uncharacterized protein					28,602	Signal peptide	0.9129	3	3	3	19.8	19.8	19.8	0	10.034	32999000	10	18.6787	20.4395	-1.76077
A0A4P6D8Z0		Uncharacterized protein (Fragment)					26,576	Intracellular	0.9345	3	3	3	19.8	19.8	19.8	0	10.034	32999000	10	18.6787	20.4395	-1.76077
T1HS02	RPRC006822	Putative secreted protein					14,834	Signal peptide	0.9347	5	5	5	44.4	44.4	44.4	0	70.99	190200000	41	22.5422	23.2901	-0.747907	5	5	5	44.4	44.4	44.4	0	45.081	128860000	40	22.9519	23.0796	-0.12776
T1I1I2	RPRC010152	Uncharacterized protein (Fragment)					317,161	Intracellular	0.6418	6	6	6	2.8	2.8	2.8	0	49.362	25619000	20	20.1065	19.9396	0.166923	3	3	3	1.2	1.2	1.2	0	27.931	8497200	14	19.7572	18.704	1.05322
T1I5J1	RPRC011560	Uncharacterized protein					141,529	Intracellular	0.5428	12	12	12	12.3	12.3	12.3	0	323.31	645560000	109	23.926	24.3884	-0.462373	13	13	13	12.6	12.6	12.6	0	240.89	486650000	77	25.16	24.4851	0.674915
G1K0J3		Smc-like protein (Fragment)					16,558	Intracellular	0.9345														13	13	13	12.6	12.6	12.6	0	240.89	486650000	77	25.16	24.4851	0.674915
T1IFI1	RPRC015050	Uncharacterized protein					57,300	Transmembrane	0.853	4	2	2	12.2	7.3	7.3	0	6.4225	30819000	8	20.9405	21.2273	-0.286824
T1HEI4	RPRC002456	Uncharacterized protein					64,660	Signal peptide	0.6588	9	9	9	14.8	14.8	14.8	0	138.42	300510000	51	23.9194	23.9874	-0.0679893	4	4	4	5.3	5.3	5.3	0	44.356	128460000	25	22.9198	23.6482	-0.728319
T1HZ97	RPRC009367	Uncharacterized protein					14,959	Signal peptide	0.8657	8	8	8	36.2	36.2	36.2	0	323.31	1325500000	102	24.4694	24.8147	-0.345278	8	8	8	36.2	36.2	36.2	0	323.31	1451600000	109	24.9711	25.2653	-0.294215
T1IFH6	RPRC015045	Putative secreted protein					38,431	Signal peptide	0.8394	11	11	8	25.9	25.9	20.4	0	323.31	1652800000	99	25.286	25.7431	-0.457143	10	10	9	22.9	22.9	20.7	0	149.8	1162600000	81	25.8675	25.6534	0.214081
T1HS54	RPRC006874	Uncharacterized protein					10,267	Signal peptide	0.8972	4	4	4	31.5	31.5	31.5	0	78.285	475280000	25	24.3166	24.2735	0.0430943	4	4	4	31.5	31.5	31.5	0	30.511	274520000	23	24.3148	24.3731	-0.0583719
T1HVW1	RPRC008181	Putative secreted protein					7,745	Signal peptide	0.9975	2	2	2	16.2	16.2	16.2	0	5.8808	477700000	24	21.3847	25.6617	-4.27692	2	2	2	16.2	16.2	16.2	0	4.6923	455880000	13	26.2168	25.503	0.713751
T1I5R8	RPRC011637	Uncharacterized protein					16,327	Signal peptide	0.76	4	4	4	24.7	24.7	24.7	0	23.349	228060000	23	23.6466	23.1919	0.454777	2	2	2	14.4	14.4	14.4	0	19.934	220940000	30	24.2507	23.7759	0.47481
R4G372		Uncharacterized protein					16,843	Signal peptide	0.76	4	4	4	24.7	24.7	24.7	0	23.349	228060000	23	23.6466	23.1919	0.454777	2	2	2	14.4	14.4	14.4	0	19.934	220940000	30	24.2507	23.7759	0.47481
T1HRS3	RPRC006743	Putative secreted protein					12,628	Signal peptide	0.9058	3	3	3	39.3	39.3	39.3	0	79.178	246290000	32	23.2336	23.9005	-0.666864	4	4	4	39.3	39.3	39.3	0	79.005	424730000	49	24.9993	24.818	0.181314
T1HJK3	RPRC004225	Uncharacterized protein (Fragment)					22,947	Transmembrane	0.6709	3	3	3	14.6	14.6	14.6	0	49.898	41859000	35	21.1074	20.1896	0.917766	3	3	3	14.6	14.6	14.6	0	59.646	70959000	26	22.1685	21.401	0.767421
T1HZ96	RPRC009366	Uncharacterized protein					18,176	Transmembrane	0.976	4	4	4	20.6	20.6	20.6	0	13.051	52488000	10	20.6551	21.6609	-1.0058	6	6	6	34.8	34.8	34.8	0	22.976	158150000	25	23.905	23.4781	0.426845
A0A4V0Y8T5		Putative secreted protein panstrongylus lignarius					15,859	UPS	0.6368	4	4	4	20.6	20.6	20.6	0	13.051	52488000	10	20.6551	21.6609	-1.0058	6	6	6	34.8	34.8	34.8	0	22.976	158150000	25	23.905	23.4781	0.426845
T1IBL5	RPRC013685	Uncharacterized protein					25,644	UPS	0.5818	2	2	2	16.1	16.1	16.1	0	16.019	23603000	30	19.8477	19.9402	-0.0925277	2	2	2	16.1	16.1	16.1	0	4.3449	17934000	23	20.5387	19.9568	0.581854
T1HRS4	RPRC006744	Putative secreted protein					13,327	Signal peptide	0.705	2	2	2	23.7	23.7	23.7	0	32.109	24583000	5	18.8859	20.3227	-1.43685	3	3	3	30.7	30.7	30.7	0	28.162	17761000	8	20.6131	19.0595	1.55358
T1HEI0	RPRC002452	Putative secreted protein					66,788	Signal peptide	0.4716	41	41	41	67.3	67.3	67.3	0	323.31	18484000000	735	27.8971	28.2609	-0.363714	40	40	40	63.6	63.6	63.6	0	323.31	17173000000	721	28.4414	28.6802	-0.238756
T1I3G7	RPRC010836	Uncharacterized protein (Fragment)					55,797	Intracellular	0.5351	21	21	21	48.7	48.7	48.7	0	271.31	1226900000	229	23.2448	24.5323	-1.28749	15	15	15	35.1	35.1	35.1	0	135.62	770290000	158	24.1938	24.1911	0.00268618
T1IFH4	RPRC015043	Uncharacterized protein					119,337	Intracellular	0.5011	7	5	3	8.1	5.9	3.6	0	12.447	48142000	11	21.4525	21.237	0.215469	5	4	3	5.6	4.9	4.1	0	8.8244	30695000	15	20.8552	20.9612	-0.105939
A0A4P6D6Z0		Uncharacterized protein					40,778	Signal peptide	0.9203	2	2	2	7.1	7.1	7.1	0	101.54	100330000	24	22.6371	22.6243	0.0127331	2	2	2	7.1	7.1	7.1	0	139.35	113590000	21	23.6786	23.6183	0.0602771
A0A4P6DB04		Uncharacterized protein					40,381	Signal peptide	0.8303	7	5	3	8.1	5.9	3.6	0	12.447	48142000	11	21.4525	21.237	0.215469	5	4	3	5.6	4.9	4.1	0	8.8244	30695000	15	20.8552	20.9612	-0.105939
A0A4P6D7R4		Uncharacterized protein					35,847	Signal peptide	0.7744	7	5	3	8.1	5.9	3.6	0	12.447	48142000	11	21.4525	21.237	0.215469
A0A4P6DFT5		Uncharacterized protein					37,509	Signal peptide	0.6823	7	5	3	8.1	5.9	3.6	0	12.447	48142000	11	21.4525	21.237	0.215469
T1HEW6	RPRC002588	Uncharacterized protein					29,296	UPS	0.553														4	4	4	12.1	12.1	12.1	0	17.429	95931000	30	22.888	21.4861	1.40191
A0A4P6DG01		Uncharacterized protein (Fragment)					34,072	UPS	0.5505	3	3	1	11.4	11.4	2.8	0	46.214	105890000	24	21.4096	22.3722	-0.962623	4	4	4	12.1	12.1	12.1	0	17.429	95931000	30	22.888	21.4861	1.40191
A0A4P6DBJ6		Uncharacterized protein					26,515	UPS	0.5522														4	4	4	12.1	12.1	12.1	0	17.429	95931000	30	22.888	21.4861	1.40191
T1HS53	RPRC006873	Uncharacterized protein					8,989	Intracellular	0.9345	2	2	2	22.5	22.5	22.5	0	5.4276	62595000	15	22.3341	19.7327	2.60144
T1HUU4	RPRC007814	Uncharacterized protein (Fragment)					66,874	Intracellular	0.5007	4	4	4	11.9	11.9	11.9	0	68.687	353260000	62	23.2745	23.3944	-0.119935	4	4	4	11.9	11.9	11.9	0	60.543	309570000	45	24.4223	23.937	0.485312
T1HML8	RPRC005292	Uncharacterized protein					47,645	UPS	0.504	6	6	6	17.4	17.4	17.4	0	223.99	525080000	55	23.0512	23.371	-0.319811	5	5	5	17.4	17.4	17.4	0	37.039	415820000	50	23.805	23.8013	0.00371774
T1HM74	RPRC005148	Uncharacterized protein					92,190	Intracellular	0.5196	4	4	4	5.2	5.2	5.2	0	16.136	179710000	17	22.8763	23.5194	-0.643099	6	6	6	9	9	9	0	16.967	176440000	12	23.5545	23.5122	0.042274
T1HUY7	RPRC007857	Uncharacterized protein					51,682	UPS	0.5042	1	1	1	3.9	3.9	3.9	0	9.1662	23352000	12	19.0408	19.7833	-0.742537
T1HWK7	RPRC008427	Uncharacterized protein					32,799	UPS	0.6368	2	2	2	9.4	9.4	9.4	0	146.87	47417000	23	19.8616	21.5355	-1.67393	2	2	2	9.4	9.4	9.4	0	96.762	31381000	15	21.7465	21.2372	0.509245
T1I826	RPRC012448	Uncharacterized protein (Fragment)					6,521	UPS	0.5868	6	1	1	65	35	35	0	16.651	100220000	20	22.3853	22.7187	-0.333403	7	1	1	65	35	35	0	28.139	193810000	19	23.4431	23.05	0.393156
T1I0S5	RPRC009895	Uncharacterized protein					22,007	Signal peptide	0.9094														2	2	2	22.8	22.8	22.8	0	4.7969	163260000	17	24.1911	22.9862	1.20485
R4G5N3		Putative secreted protein					22,042	Signal peptide	0.9094														2	2	2	22.8	22.8	22.8	0	4.7969	163260000	17	24.1911	22.9862	1.20485
T1I4E6	RPRC011165	Uncharacterized protein (Fragment)					28,547	UPS	0.5721	2	2	2	9.1	9.1	9.1	0	5.0106	7662200	4	18.5302	18.9152	-0.384997	6	6	6	15.7	15.7	15.7	0	19.564	18146000	9	20.2495	18.9512	1.29837
R4G7Q1		Uncharacterized protein					45,545	Intracellular	0.5233	2	2	2	9.1	9.1	9.1	0	5.0106	7662200	4	18.5302	18.9152	-0.384997	6	6	6	15.7	15.7	15.7	0	19.564	18146000	9	20.2495	18.9512	1.29837
T1IG60	RPRC015279	Uncharacterized protein					23,778	Signal peptide	0.876	2	2	2	11	11	11	0	7.6966	47036000	14	21.6538	18.8735	2.78027	2	2	2	11	11	11	0	4.5118	32294000	15	20.7816	19.9966	0.784979
T1HDX5	RPRC002247	Uncharacterized protein					32,204	Intracellular	0.5257	2	2	2	44	44	44	0	67.873	8584400	4	19.4414	19.1396	0.301744	3	3	3	47.4	47.4	47.4	0	117.92	14507000	10	20.4729	19.9756	0.497286
T1I9Z2	RPRC013113	Uncharacterized protein					19,326	Signal peptide	0.9421	2	2	2	18.7	18.7	18.7	0	67.492	10365000	7	18.8203	19.9537	-1.13348	2	2	2	18.7	18.7	18.7	0	41.847	20154000	9	20.2952	19.9891	0.306054
T1IFH5	RPRC015044	Uncharacterized protein					29,291	Transmembrane	0.912	7	5	3	8.1	5.9	3.6	0	12.447	48142000	11	21.4525	21.237	0.215469
A0A4P6D6L0		Uncharacterized protein					37,830	Signal peptide	0.8189	7	5	3	8.1	5.9	3.6	0	12.447	48142000	11	21.4525	21.237	0.215469
T1IFH3	RPRC015042	Uncharacterized protein					62,604	Transmembrane	0.9069	7	5	3	8.1	5.9	3.6	0	12.447	48142000	11	21.4525	21.237	0.215469
T1IFH8	RPRC015047	Uncharacterized protein					26,429	Transmembrane	0.9311	7	5	3	8.1	5.9	3.6	0	12.447	48142000	11	21.4525	21.237	0.215469
A0A4P6D8H4		Uncharacterized protein (Fragment)					42,726	Transmembrane	0.7568	7	5	3	8.1	5.9	3.6	0	12.447	48142000	11	21.4525	21.237	0.215469
T1IFI2	RPRC015051	Uncharacterized protein					39,360	Signal peptide	0.9471														10	10	9	22.9	22.9	20.7	0	149.8	1162600000	81	25.8675	25.6534	0.214081
A0A4P6D849		Putative voltage-dependent l-type calcium channel subunit beta-1-like protein					12,044	Signal peptide	0.9975	1	1	1	14.1	14.1	14.1	0	13.903	101560000	9	22.556	22.157	0.399022	1	1	1	14.1	14.1	14.1	0	5.7881	39023000	8	20.3058	21.3787	-1.07289
A0A4P6D9V5		Uncharacterized protein					20,264	Signal peptide	0.8091	2	2	2	18.7	18.7	18.7	0	67.492	10365000	7	18.8203	19.9537	-1.13348	2	2	2	18.7	18.7	18.7	0	41.847	20154000	9	20.2952	19.9891	0.306054
A0A4P6DAQ4		Putative secreted protein panstrongylus lignarius					11,122	Signal peptide	0.9986	5	5	5	47.5	47.5	47.5	0	309.5	1373200000	117	24.8724	25.9403	-1.06787	5	5	5	40.6	40.6	40.6	0	217.11	678460000	82	25.1311	25.0145	0.116666
A0A4V0Y8R5		Protein rhodnius neglectus					20,502	UPS	0.6154	2	2	2	15.1	15.1	15.1	0	5.0159	5477600	4	19.3221	18.398	0.924075	4	4	4	23.1	23.1	23.1	0	11.066	8463700	4	18.974	19.553	-0.578934
T1I819	RPRC012441	Uncharacterized protein					11,803	UPS	0.6176														3	3	3	21.2	21.2	21.2	0	9.7573	42950000	15	21.9694	21.0273	0.94207
T1I4E9	RPRC011168	Uncharacterized protein					17,016	Intracellular	0.5232														6	6	6	15.7	15.7	15.7	0	19.564	18146000	9	20.2495	18.9512	1.29837

## Sheet: B.Exclusive 6h
Total identified proteins								Proteomics identification parameters
UniProt Ids	VectorBase Ids	Protein name	Gene onthology classification			Outcyte prediction		6 HOURS
			Molecular function	Biological process	Cellular location	Class	Score	Peptides	Razor + unique peptides	Unique peptides	Sequence coverage [%]	Unique + razor sequence coverage [%]	Unique sequence coverage [%]	Q-value	Score	Intensity	MS/MS count	Blood-fed condition (x̅)	Infected condition (x̅)	Difference
R4FNF3	RPRC002756	Putative tropomyosin 1 isoform a	actin filament binding	actin filament organization	cytoskeleton	Intracellular	0.9345	8	8	8	36.3	36.3	36.3	0	61.668	123740000	22	20.2798	18.8303	1.44946
A0A4P6D9C2		Putative tropomyosin-1 isoform 9a/a/b isoform x21	actin filament binding	actin filament organization	cytoskeleton	Intracellular	0.9828	8	8	8	36.3	36.3	36.3	0	61.668	123740000	22	20.2798	18.8303	1.44946
R4G8W4		Putative actin filament-coating protein tropomyosin (Fragment)	actin filament binding	actin filament organization	cytoskeleton	Intracellular	0.8236	8	8	8	36.3	36.3	36.3	0	61.668	123740000	22	20.2798	18.8303	1.44946
T1HX53	RPRC008623	Uncharacterized protein (Fragment)	actin filament binding	actin filament organization	cytoskeleton	UPS	0.5443	8	8	8	29.2	29.2	29.2	0	159.45	86684000	16	17.889	17.2981	0.590942
T1I7U5	RPRC012367	Myosin light chain alkali (Fragment)	actin filament binding	actin filament organization	cytoskeleton	UPS	0.614	2	2	2	23.8	23.8	23.8	0	33.14	31481000	5	19.638	18.0749	1.56306
R4FMT6		Myosin light chain alkali	actin filament binding	actin filament organization	cytoskeleton	UPS	0.614	2	2	2	23.8	23.8	23.8	0	33.14	31481000	5	19.638	18.0749	1.56306
R4FN65		Myosin light chain alkali (Fragment)	actin filament binding	actin filament organization	cytoskeleton	UPS	0.614	2	2	2	23.8	23.8	23.8	0	33.14	31481000	5	19.638	18.0749	1.56306
T1I1W3	RPRC010283	Tubulin alpha chain (Fragment)	structural constituent of cytoskeleton	cytoskeleton organization	cytoskeleton	Intracellular	0.9341	5	5	5	18	18	18	0	45.34	83819000	16	20.9964	21.2582	-0.261887
R4FNL0		Tubulin alpha chain	structural constituent of cytoskeleton	cytoskeleton organization	cytoskeleton	Intracellular	0.5626	5	5	5	18	18	18	0	45.34	83819000	16	20.9964	21.2582	-0.261887
R4G4U6		Tubulin alpha chain	structural constituent of cytoskeleton	cytoskeleton organization	cytoskeleton	Intracellular	0.5626	5	5	5	18	18	18	0	45.34	83819000	16	20.9964	21.2582	-0.261887
T1HMV9	RPRC005383	Tubulin domain-containing protein	structural constituent of cytoskeleton	cytoskeleton organization	cytoskeleton	UPS	0.6141	7	7	7	26.5	26.5	26.5	0	65.601	149910000	27	21.4676	21.4566	0.0109037
T1HGY1	RPRC003304	Fibronectin type-III domain-containing protein (Fragment)		Cell adhesion	extracellular matrix	UPS	0.6367	3	3	3	6.9	6.9	6.9	0	8.54	27673000	10	19.553	19.661	-0.107938
R4FKK2	RPRC003303	Fibronectin type-III domain-containing protein (Fragment)		Cell adhesion	extracellular matrix	Intracellular	0.6416	3	3	3	6.9	6.9	6.9	0	8.54	27673000	10	19.553	19.661	-0.107938
T1HUQ9	RPRC007779	LAM_G_DOMAIN domain-containing protein		Cell adhesion	extracellular matrix	UPS	0.6007	2	2	2	12.7	12.7	12.7	0	6.283	48535000	8	18.8683	21.1917	-2.32331
A0A4P6DAT8	RPRC003284	Putative neural cell adhesion molecule l1 (Fragment)		Cell adhesion		Intracellular	0.5768	19	19	19	5.4	5.4	5.4	0	100.91	279760000	51	23.7642	23.6965	0.0677363
R4G8P2	RPRC011742	Putative multifunctional chaperone 14-3-3 family		protein folding cellular response to heat shock		UPS	0.5269	3	3	3	16.2	16.2	16.2	0	11.297	14452000	8	19.2364	19.4345	-0.19814
T1I4L8	RPRC011237	14_3_3 domain-containing protein (Fragment)		protein folding cellular response to heat shock		UPS	0.5199	3	3	3	16.2	16.2	16.2	0	11.297	14452000	8	19.2364	19.4345	-0.19814
T1HFV3	RPRC002925	TGc domain-containing protein	aminoacyltransferase activity	cellular protein modification process		UPS	0.5215	4	2	2	11.7	4.3	4.3	0	23.458	63551000	9	22.3153	18.6097	3.70563
T1HFV2	RPRC002924	Uncharacterized protein	aminoacyltransferase activity	cellular protein modification process		UPS	0.6342	4	2	2	19.2	8.3	8.3	0	157.37	180780000	15	20.7268	21.7831	-1.05629
T1I0W4	RPRC009934	Catalase domain-containing protein (Fragment)	antioxidant activity	cellular oxidant detoxification		Intracellular	0.9279	4	4	4	21.6	21.6	21.6	0	60.141	39016000	13	20.0294	20.4857	-0.456361
T1HV37	RPRC007907	Catalase domain-containing protein	antioxidant activity	cellular oxidant detoxification		Intracellular	0.9095	4	4	4	21.6	21.6	21.6	0	60.141	39016000	13	20.0294	20.4857	-0.456361
T1I5G8	RPRC011537	Glyco_hydro_35 domain-containing protein	hydrolase activity, acting on glycosyl bonds	carbohydrate metabolic process		Intracellular	0.5111	6	6	6	10.9	10.9	10.9	0	19.351	61344000	9	20.4326	20.8403	-0.407675
T1HVQ5	RPRC008125	Beta-N-acetylhexosaminidase (EC 3.2.1.52) (Fragment)	hydrolase activity, acting on glycosyl bonds	carbohydrate metabolic process		UPS	0.5172	2	2	2	4	4	4	0	8.1569	49133000	8	20.6983	20.9786	-0.280238
T1ICA4	RPRC013924	Glyco_hydro_2_C domain-containing protein (Fragment)	hydrolase activity, acting on glycosyl bonds	carbohydrate metabolic process	Lysosome	UPS	0.5016	3	3	3	6.3	6.3	6.3	0	30.326	54967000	14	19.7975	22.025	-2.22755
T1I7B0	RPRC012182	INVERT_DEFENSINS domain-containing protein		immune response		Signal peptide	0.8717	1	1	1	14.9	14.9	14.9	0	9.5359	418990000	30	21.9319	24.7417	-2.80983
R4G8B6		Putative defensin		immune response		Signal peptide	0.8876	1	1	1	14.9	14.9	14.9	0	9.5359	418990000	30	21.9319	24.7417	-2.80983
R4FNJ9		Putative defensin a		immune response		UPS	0.556	1	1	1	14.9	14.9	14.9	0	9.5359	418990000	30	21.9319	24.7417	-2.80983
R4FJF3	RPRC002428	Putative c1q domain protein		immune response		Signal peptide	0.6689	3	3	3	23	23	23	0	29.021	211380000	23	18.9314	21.8155	-2.88406
T1HG10	RPRC002982	Vitellogenin domain-containing protein	lipid transporter activity	lipid transport		UPS	0.5368	4	4	4	15.7	15.7	15.7	0	70.618	169390000	19	23.0253	23.2483	-0.223027
T1HW15	RPRC008235	Carboxylic ester hydrolase (EC 3.1.1.-) (Fragment)	triglyceride lipase activity	lipid catabolic process		Intracellular	0.5058	2	2	2	5.8	5.8	5.8	0	18.461	32047000	10	21.2824	21.1314	0.150994
T1HLZ6	RPRC005070	Glutamate dehydrogenase (NAD(P)(+)) (EC 1.4.1.3)	glutamate dehydrogenase (NAD+) activity	cellular amino acid metabolic process		Intracellular	0.5678	5	5	5	12.8	12.8	12.8	0	11.488	43506000	10	20.562	20.4566	0.105406
R4G3J2	RPRC005070	Glutamate dehydrogenase (NAD(P)(+)) (EC 1.4.1.3)	glutamate dehydrogenase (NAD+) activity	cellular amino acid metabolic process		Intracellular	0.5665	5	5	5	12.8	12.8	12.8	0	11.488	43506000	10	20.562	20.4566	0.105406
R4FPB3	RPRC009729	Putative trypsin-like serine protease (Fragment)	peptidase activity	proteolysis		UPS	0.5389	5	5	4	27.1	27.1	18.1	0	57.503	202830000	25	22.5946	23.0701	-0.475529
A0A4P6DB79	RPRC014405	Putative puromycin-sensitive aminopeptidase (Fragment)		proteolysis		UPS	0.5708	5	5	5	11.5	11.5	11.5	0	12.989	68957000	9	21.9252	20.7738	1.15135
T1IDN5		Aminopeptidase (EC 3.4.11.-) (Fragment)	peptidase activity	proteolysis		UPS	0.5212	5	5	5	11.5	11.5	11.5	0	12.989	68957000	9	21.9252	20.7738	1.15135
T1HE73	RPRC002345	Sema domain-containing protein		cell differentiation	cell membrane	Signal peptide	0.9062	5	5	5	4.8	4.8	4.8	0	14.667	57084000	10	21.235	21.2397	-0.00470575
T1HKD6	RPRC004509	Uncharacterized protein				Signal peptide	0.9129	3	3	3	19.8	19.8	19.8	0	10.034	32999000	10	18.6787	20.4395	-1.76077
A0A4P6D8Z0		Uncharacterized protein (Fragment)				Intracellular	0.9345	3	3	3	19.8	19.8	19.8	0	10.034	32999000	10	18.6787	20.4395	-1.76077
T1IFI1	RPRC015050	Uncharacterized protein				Transmembrane	0.853	4	2	2	12.2	7.3	7.3	0	6.4225	30819000	8	20.9405	21.2273	-0.286824
A0A4P6D7R4	RPRC015043	Uncharacterized protein				Signal peptide	0.7744	7	5	3	8.1	5.9	3.6	0	12.447	48142000	11	21.4525	21.237	0.215469
A0A4P6DFT5		Uncharacterized protein				Signal peptide	0.6823	7	5	3	8.1	5.9	3.6	0	12.447	48142000	11	21.4525	21.237	0.215469
T1HS53	RPRC006873	Uncharacterized protein				Intracellular	0.9345	2	2	2	22.5	22.5	22.5	0	5.4276	62595000	15	22.3341	19.7327	2.60144
T1HUY7	RPRC007857	Uncharacterized protein				UPS	0.5042	1	1	1	3.9	3.9	3.9	0	9.1662	23352000	12	19.0408	19.7833	-0.742537
T1IFH5	RPRC015044	Uncharacterized protein				Transmembrane	0.912	7	5	3	8.1	5.9	3.6	0	12.447	48142000	11	21.4525	21.237	0.215469
A0A4P6D6L0		Uncharacterized protein				Signal peptide	0.8189	7	5	3	8.1	5.9	3.6	0	12.447	48142000	11	21.4525	21.237	0.215469
T1IFH3	RPRC015042	Uncharacterized protein				Transmembrane	0.9069	7	5	3	8.1	5.9	3.6	0	12.447	48142000	11	21.4525	21.237	0.215469
T1IFH8	RPRC015047	Uncharacterized protein				Transmembrane	0.9311	7	5	3	8.1	5.9	3.6	0	12.447	48142000	11	21.4525	21.237	0.215469
A0A4P6D8H4		Uncharacterized protein (Fragment)				Transmembrane	0.7568	7	5	3	8.1	5.9	3.6	0	12.447	48142000	11	21.4525	21.237	0.215469
	RPRC007262	rpPGRP-LC/LAa		immune response carbohydrate metabolic process		UPS	0.6267	1	1	1	2.2	2.2	2.2	0	5.9797	4563100	1	17.353	21.0428	-3.6898
		rpPGRP-LC/LAb		immune response carbohydrate metabolic process		UPS	0.6267	1	1	1	2.2	2.2	2.2	0	5.9797	4563100	1	17.353	21.0428	-3.6898

## Sheet: C.Exclusive 24h
Total identified proteins								Proteomics identification parameters
UniProt Ids	VectorBase Ids	Protein name	Gene onthology classification			Outcyte prediction		24 HOURS
			Molecular function	Biological process	Cellular location	Class	Score	Peptides	Razor + unique peptides	Unique peptides	Sequence coverage [%]	Unique + razor sequence coverage [%]	Unique sequence coverage [%]	Q-value	Score	Intensity	MS/MS count	Blood-fed condition (x̅)	Infected condition (x̅)	Difference
T1HH40	RPRC003363	Uncharacterized protein		Cell adhesion	extracellular matrix	UPS	0.5004	2	2	2	9	9	9	0	11.978	14774000	9	19.546	20.8345	-1.28852
A0A4V0Y8X0		Putative neural cell adhesion molecule l1 (Fragment)		Cell adhesion	extracellular matrix	Intracellular	0.5432	18	18	18	5.5	5.5	5.5	0	115.96	321860000	44	24.4944	25.1097	-0.615354
T1HMZ8	RPRC005422	Uncharacterized protein (Fragment)			extracellular matrix	Intracellular	0.654	3	3	3	2.3	2.3	2.3	0	14.587	23320000	3	21.2866	19.4599	1.82678
T1HJ93	RPRC004116	Uncharacterized protein		Cell adhesion	extracellular matrix	Intracellular	0.9345	2	2	2	20.8	20.8	20.8	0	4.3677	33691000	12	21.2657	20.6913	0.574355
T1IDR3	RPRC014433	Uncharacterized protein		cell-cell junction assembly	AA4:F70	Intracellular	0.5479	2	2	2	2.1	2.1	2.1	0	8.5716	10796000	6	19.7929	19.4044	0.388491
R4G8T8	RPRC014677	Heat shock protein 83	unfolded protein binding	protein folding cellular response to heat shock		Intracellular	0.5013	7	7	7	11.5	11.5	11.5	0	73.739	55037000	26	21.6313	20.1965	1.43482
R4FMH8	RPRC003899	Heat shock protein 83	unfolded protein binding	protein folding cellular response to heat shock	cytoplasm	Intracellular	0.5817	7	7	7	11.5	11.5	11.5	0	73.739	55037000	26	21.6313	20.1965	1.43482
G1K096	RPRC014677	Heat shock protein 83 (Fragment)	unfolded protein binding	protein folding cellular response to heat shock		UPS	0.513	7	7	7	11.5	11.5	11.5	0	73.739	55037000	26	21.6313	20.1965	1.43482
R4G7S2	RPRC011567	Putative alpha-crystallin protein	metal ion binding	protein folding cellular response to heat shock		UPS	0.5506	7	7	5	41.7	41.7	31.6	0	254.93	153240000	20	21.4177	20.3835	1.03428
G1K0S2	RPRC011567	Heat shock protein 20-like protein (Fragment)	metal ion binding	protein folding cellular response to heat shock		UPS	0.5731	7	7	5	41.7	41.7	31.6	0	254.93	153240000	20	21.4177	20.3835	1.03428
T1IG74	RPRC015293	SHSP domain-containing protein	metal ion binding	protein folding cellular response to heat shock		UPS	0.5352	7	7	5	41.7	41.7	31.6	0	254.93	153240000	20	21.4177	20.3835	1.03428
G1K083	RPRC011796	Superoxide dismutase (EC 1.15.1.1) (Fragment)	antioxidant activity	cellular oxidant detoxification		Signal peptide	0.7516	2	2	2	14.9	14.9	14.9	0	48.999	241240000	16	24.8883	24.4855	0.402774
T1HB69	RPRC001276	Malate dehydrogenase	oxidoreductase activity	carbohydrate metabolic process		UPS	0.6164	2	2	2	6.3	6.3	6.3	0	4.123	23222000	8	21.1134	19.6715	1.44189
R4G5V5	RPRC010918	Phosphoenolpyruvate carboxykinase (GTP) (EC 4.1.1.32) (Fragment)	kinase activity	carbohydrate metabolic process		UPS	0.5215	3	3	3	5.3	5.3	5.3	0	13.606	15449000	7	20.4248	19.5506	0.874228
T1I3P9		Phosphoenolpyruvate carboxykinase (GTP) (EC 4.1.1.32) (Fragment)	kinase activity	carbohydrate metabolic process		UPS	0.5232	3	3	3	5.3	5.3	5.3	0	13.606	15449000	7	20.4248	19.5506	0.874228
T1I0J6	RPRC009816	Fructose-bisphosphate aldolase (EC 4.1.2.13)	hydro-lyase activity	glycolytic process		Intracellular	0.606	4	4	4	17.3	17.3	17.3	0	16.289	25807000	6	21.014	19.2457	1.76831
R4G5J0		Fructose-bisphosphate aldolase (EC 4.1.2.13)	hydro-lyase activity	glycolytic process		Intracellular	0.606	4	4	4	17.3	17.3	17.3	0	16.289	25807000	6	21.014	19.2457	1.76831
R4FQT4	RPRC012425	Putative juvenile hormone (Fragment)	lipid binding	lipid transport		UPS	0.6176	3	3	3	21.2	21.2	21.2	0	9.7573	42950000	15	#REF!	#REF!	0.94207
T1I818	RPRC012440	Uncharacterized protein	lipid binding	lipid transport		Signal peptide	0.9243	3	3	3	21.2	21.2	21.2	0	9.7573	42950000	15	21.9694	21.0273	0.94207
R4G5C0	RPRC007684	Putative elongation factor 1 beta	translation regulator activity	translational elongation		UPS	0.6367	2	2	2	16.2	16.2	16.2	0	45.636	21770000	6	20.3806	20.2883	0.0923163
R4G3V0	RPRC007924	Putative rna-binding protein musashi/mrna cleavage and polyadenylation factor i complex	RNA binding	translation		Intracellular	0.6515	3	3	3	16.2	16.2	16.2	0	51.332	16539000	5	20.4922	19.6676	0.824558
R4FMP0	RPRC005717	Putative salivary secreted protein		transcription activation		Signal peptide	0.8797	3	3	3	16.7	16.7	16.7	0	5.1717	92414000	7	22.9257	23.1242	-0.198557
R4G4B7		Putative conserved secreted protein		transcription activation		Signal peptide	0.9496	3	3	3	16.7	16.7	16.7	0	5.1717	92414000	7	22.9257	23.1242	-0.198557
Q7YSZ4		Odorant-binding protein	Odorant Binding Protein	sensory perception of chemical stimulus		Signal peptide	0.9167	1	1	1	7.8	7.8	7.8	0	3.4327	63853000	9	22.6567	22.6935	-0.0368455
R4G8J5	RPRC010284	Putative odorant-binding protein	Odorant Binding Protein	sensory perception of chemical stimulus		Signal peptide	0.9167	1	1	1	7.8	7.8	7.8	0	3.4327	63853000	9	22.6567	22.6935	-0.0368455
R4FMR9		Putative odorant-binding protein	Odorant Binding Protein	sensory perception of chemical stimulus		Signal peptide	0.8339	1	1	1	7.8	7.8	7.8	0	3.4327	63853000	9	22.6567	22.6935	-0.0368455
T1H8N1	RPRC000378	Uncharacterized protein (Fragment)	Odorant Binding Protein	sensory perception of chemical stimulus		UPS	0.6138	1	1	1	7.8	7.8	7.8	0	3.4327	63853000	9	22.6567	22.6935	-0.0368455
R4G3E9	RPRC010096	Putative odorant binding protein	Odorant Binding Protein	sensory perception of chemical stimulus		Signal peptide	0.7924	1	1	1	10.7	10.7	10.7	0	33.288	10621000	21	19.4747	19.2895	0.185254
R4FNG8	RPRC014465	AIR carboxylase (EC 4.1.1.21) (EC 6.3.2.6) (Phosphoribosylaminoimidazole carboxylase) (Phosphoribosylaminoimidazole-succinocarboxamide synthase) (SAICAR synthetase)	ligase activity, forming carbon-nitrogen bonds	purine nucleotide biosynthetic process		UPS	0.505	2	2	2	7.1	7.1	7.1	0	69.868	25526000	12	21.0077	20.3978	0.609976
T1HGL0	RPRC003183	AIR synthase (EC 6.3.3.1) (EC 6.3.4.13) (Glycinamide ribonucleotide synthetase) (Phosphoribosyl-aminoimidazole synthetase) (Phosphoribosylamine--glycine ligase) (Phosphoribosylformylglycinamidine cyclo-ligase) (Phosphoribosylglycinamide synthetase)	ligase activity, forming carbon-nitrogen bonds	purine nucleotide biosynthetic process		UPS	0.5004	2	2	2	4.8	4.8	4.8	0	6.381	20383000	11	20.9731	19.1779	1.79517
T1H9Q6	RPRC000760	Uncharacterized protein	ligase activity, forming carbon-nitrogen bonds	purine nucleotide biosynthetic process		Intracellular	0.5205	2	2	2	6.2	6.2	6.2	0	63.95	14590000	8	21.0704	19.1832	1.88724
R4FLQ8	RPRC000366	Adenylosuccinate lyase (ASL) (EC 4.3.2.2) (Adenylosuccinase)	IMP cyclohydrolase activity	purine ribonucleotide biosynthetic process		Intracellular	0.5658	2	2	2	3.8	3.8	3.8	0	4.2275	6171200000	23	29.6245	28.9784	0.646113
T1HUM1	RPRC007741	Putative glutathione s-transferase	glutathione transferase activity	glutathione metabolic process		UPS	0.5729	2	2	2	8.4	8.4	8.4	0.0083333	2.1122	19434000	10	20.9511	19.7228	1.22828
T1H815	RPRC000150	Serine-type endopeptidase activity (Fragment)	peptidase activity	proteolysis		UPS	0.5066	3	3	3	3.6	3.6	3.6	0	4.6487	24085000	9	21.2406	19.2567	1.98391
A0A4P6DAX0		Putative neurotrypsin triatoma dimidiata	peptidase activity	proteolysis		UPS	0.6323	3	3	3	3.6	3.6	3.6	0	4.6487	24085000	9	21.2406	19.2567	1.98391
R4G844	RPRC013170	Putative aminopeptidase of the m17 family	peptidase activity	proteolysis		Intracellular	0.52	2	2	2	11.2	11.2	11.2	0	5.8589	40337000	9	21.3638	19.7542	1.60964
R4FNB1	RPRC006554	Proteasome subunit alpha type	peptidase activity	ubiquitin-dependent protein catabolic process	cytoplasm, nucleus	UPS	0.5959	2	2	2	8.1	8.1	8.1	0	3.6686	10745000	6	20.3016	19.1628	1.13884
R4G8P0	RPRC007074	Proteasome subunit alpha type	peptidase activity	ubiquitin-dependent protein catabolic process	cytoplasm, nucleus	UPS	0.614	2	2	2	14.2	14.2	14.2	0.0057471	2.2765	502210000	3	23.887	21.09	2.797
T1ICH0	RPRC013990	Proteasome subunit beta	peptidase activity	ubiquitin-dependent protein catabolic process	cytoplasm, nucleus	UPS	0.6184	2	2	2	8.3	8.3	8.3	0	4.6457	7612900	3	19.7671	19.2336	0.533531
R4FJF8		Proteasome subunit beta	peptidase activity	ubiquitin-dependent protein catabolic process	cytoplasm, nucleus	UPS	0.6192	2	2	2	8.3	8.3	8.3	0	4.6457	7612900	3	19.7671	19.2336	0.533531
Q7YT15	RPRC000023	Nitrophorin 4A	nitric oxide binding	vasodilation		Signal peptide	0.8802	5	5	4	27.1	27.1	21.7	0	197.63	35432000	15	21.442	19.9908	1.45117
R4G8I6	RPRC014761	Histone H2A	DNA binding	chromosome organization	Chromosome	Intracellular	0.9345	2	2	2	41.9	41.9	41.9	0	37.706	10491000	6	19.9141	18.9233	0.990733
T1HYB6	RPRC005808	Histone H2A	DNA binding	chromosome organization	Chromosome	Intracellular	0.9345	2	2	2	41.9	41.9	41.9	0	37.706	10491000	6	19.9141	18.9233	0.990733
A0A4P6D9J9	RPRC014696	Histone H2A (Fragment)		chromosome organization	Chromosome	Intracellular	0.9345	2	2	2	41.9	41.9	41.9	0	37.706	10491000	6	19.9141	18.9233	0.990733
R4G5K4	RPRC005880	Adenosylhomocysteinase (EC 3.3.1.1)	hydrolase activity	organic substance metabolic process		UPS	0.5037	2	2	2	5.5	5.5	5.5	0	4.3727	8016300	5	20.3002	18.7295	1.57067
R4G598	RPRC011138	Putative insect cuticle protein	structural constituent of cuticle			Signal peptide	0.8092	2	2	2	16	16	16	0	86.767	32267000	14	21.4132	21.1695	0.243774
R4G489	RPRC006872	Putative glycine-rich cuticle protein	structural constituent of cuticle			Signal peptide	0.9987	5	5	5	72	72	72	0	212.87	498250000	63	24.0335	24.8809	-0.847482
A0A4P6DAB8		Putative glycine-rich cuticle protein rhodnius neglectus (Fragment)				Signal peptide	0.5675	5	5	5	72	72	72	0	212.87	498250000	63	24.0335	24.8809	-0.847482
A0A4P6D8R0		Putative glycine-rich cuticle protein rhodnius neglectus (Fragment)				Signal peptide	0.5929	5	5	5	72	72	72	0	212.87	498250000	63	24.0335	24.8809	-0.847482
G1K0J3	RPRC011560	Smc-like protein (Fragment)				Intracellular	0.9345	13	13	13	12.6	12.6	12.6	0	240.89	486650000	77	25.16	24.4851	0.674915
T1HEW6	RPRC002588	Uncharacterized protein				UPS	0.553	4	4	4	12.1	12.1	12.1	0	17.429	95931000	30	22.888	21.4861	1.40191
A0A4P6DBJ6		Uncharacterized protein				UPS	0.5522	4	4	4	12.1	12.1	12.1	0	17.429	95931000	30	22.888	21.4861	1.40191
T1I0S5	RPRC009895	Uncharacterized protein				Signal peptide	0.9094	2	2	2	22.8	22.8	22.8	0	4.7969	163260000	17	24.1911	22.9862	1.20485
R4G5N3		Putative secreted protein				Signal peptide	0.9094	2	2	2	22.8	22.8	22.8	0	4.7969	163260000	17	24.1911	22.9862	1.20485
T1IFI2	RPRC015051	Uncharacterized protein				Signal peptide	0.9471	10	10	9	22.9	22.9	20.7	0	149.8	1162600000	81	25.8675	25.6534	0.214081
T1I819	RPRC012441	Uncharacterized protein				UPS	0.6176	3	3	3	21.2	21.2	21.2	0	9.7573	42950000	15	21.9694	21.0273	0.94207
T1I4E9	RPRC011168	Uncharacterized protein				Intracellular	0.5232	6	6	6	15.7	15.7	15.7	0	19.564	18146000	9	20.2495	18.9512	1.29837

## Sheet: D.DEPs 6 hours
Differentially expressed proteins following Trypanosoma cruzi at 6 hours post-infection
Protein IDs	Protein name	Peptides	Razor + unique peptides	Unique peptides	Sequence coverage [%]	Unique + razor sequence coverage [%]	Unique sequence coverage [%]	Score	Intensity	MS/MS count	LFQ intensity Blood-fed_6h	LFQ intensity Infected_6h	-Log(P-value)	Difference	Fold Change	OutCyte prediction
																Class	Score
Up-regulated following T. cruzi infection
Proteolysis
T1HS87	Putative cysteine proteinase cathepsin l	15	15	15	37.2	37.2	37.2	243.84	1318800000	213	23.4916	24.5568	1.54229	-1.06516	2	Signal peptide	0.6226
T1HS97	Putative cysteine proteinase cathepsin l	15	15	15	37.2	37.2	37.2	243.84	1318800000	213	23.4916	24.5568	1.54229	-1.06516	2	Intracellular	0.5581
R4G406	Putative cysteine proteinase cathepsin l	15	15	15	37.2	37.2	37.2	243.84	1318800000	213	23.4916	24.5568	1.54229	-1.06516	2	Signal peptide	0.6344
T1H816	Serine-type endopeptidase activity	4	4	4	7.7	7.7	7.7	34.147	34391000	15	19.9035	20.9694	1.54229	-1.06589	2	Intracellular	0.5457
Cellular oxidant detoxification
R4FMI6	Superoxide dismutase [Cu-Zn] (EC 1.15.1.1)	1	1	1	6.5	6.5	6.5	3.6311	269290000	10	23.4841	24.3041	1.39925	-0.82002	1.8	Signal peptide	0.7516
T1HRT6	Superoxide dismutase [Cu-Zn] (EC 1.15.1.1)	3	3	3	26.2	26.2	26.2	121.1	127890000	25	22.0082	22.3904	2.02075	-0.382238	1.3	Intracellular	0.5731
Carbohydrate metabolic process
R4G8S4	Putative chitinase	34	34	34	76.6	76.6	76.6	323.31	38499000000	1164	29.2229	29.755	3.06692	-0.532092	1.4	Signal peptide	0.8533
T1HM73	Alpha-galactosidase	11	11	11	42.5	42.5	42.5	241.63	1173400000	186	24.4989	25.2031	1.84492	-0.704172	1.6	Signal peptide	0.5709
Oxidoreductase activity
T1HUV3	Putative gamma interferon inducible lysosomal thiol reductase gilt (Fragment)	4	4	4	28.9	28.9	28.9	36.066	210710000	30	22.4612	23.2019	2.01249	-0.740684	1.6	UPS	0.6161
R4G4A3	Putative gamma-interferon-inducible lysosomal thiol reductase	5	5	5	25.9	25.9	25.9	46.33	174610000	38	21.9868	23.1662	1.48918	-1.17944	2.2	Signal peptide	0.8629
T1I217	Putative gamma-interferon-inducible lysosomal thiol reductase	5	5	5	25.9	25.9	25.9	46.33	174610000	38	21.9868	23.1662	1.48918	-1.17944	2.2	UPS	0.6007
Immune response
T1I7B0	INVERT_DEFENSINS domain-containing protein	1	1	1	14.9	14.9	14.9	9.5359	418990000	30	21.9319	24.7417	2.05396	-2.80983	7	Signal peptide	0.8717
R4FJF3	Putative c1q domain protein	3	3	3	23	23	23	29.021	211380000	23	18.9314	21.8155	1.42509	-2.88406	7	Signal peptide	0.6689
R4G8B6	Putative defensin	1	1	1	14.9	14.9	14.9	9.5359	418990000	30	21.9319	24.7417	2.05396	-2.80983	7	Signal peptide	0.8876
R4FNJ9	Putative defensin a	1	1	1	14.9	14.9	14.9	9.5359	418990000	30	21.9319	24.7417	2.05396	-2.80983	7	UPS	0.556
	rpPGRP-LC/LAa	1	1	1	2.2	2.2	2.2	5.9797	4563100	1	17.353	21.0428	2.25816	-3.6898	12.8	UPS	0.6267
	rpPGRP-LC/LAb	1	1	1	2.2	2.2	2.2	5.9797	4563100	1	17.353	21.0428	2.25816	-3.6898	12.8	UPS	0.6267
Negative regulation of peptidase activity
R4G3U6	Protein with 4 pacifastin inhibitor domains lcmii	2	2	2	9.4	9.4	9.4	5.4262	6817300	3	18.1648	19.3845	1.5572	-1.21976	2.3	Signal peptide	0.9887
Cell adhesion
T1HD74	Putative fasciclin	5	5	5	16.5	16.5	16.5	18.16	49388000	24	19.7169	21.1718	4.00184	-1.45489	2.7	Intracellular	0.7142
T1H9F2	Uncharacterized protein (Fragment)	4	4	4	23.5	23.5	23.5	22.636	41308000	9	19.3214	20.9664	1.2929	-1.64503	3.1	UPS	0.6133
Actin filament polymerisation
R4G508	Profilin	2	2	2	22.2	22.2	22.2	6.0614	21273000	8	18.433	20.0081	1.13282	-1.57509	3	Intracellular	0.9261
Iron ion homeostasis
R4G4L4	Ferritin (EC 1.16.3.1)	5	5	5	28.4	28.4	28.4	244.16	206170000	32	22.8929	24.1462	1.16855	-1.25329	2.4	Signal peptide	0.4388
Odorant binding protein
T1I0U4	Uncharacterized protein	8	8	8	44.4	44.4	44.4	111.76	991110000	95	25.0283	25.8912	1.30579	-0.862923	1.8	Signal peptide	0.8246
Unknown
T1HWK7	Uncharacterized protein	2	2	2	9.4	9.4	9.4	146.87	47417000	23	19.8616	21.5355	1.58789	-1.67393	3.2	UPS	0.6368
T1I3G7	Uncharacterized protein (Fragment)	21	21	21	48.7	48.7	48.7	271.31	1226900000	229	23.2448	24.5323	1.58872	-1.28749	2.4	Intracellular	0.5351
A0A4P6D8Z0	Uncharacterized protein (Fragment)	3	3	3	19.8	19.8	19.8	10.034	32999000	10	18.6787	20.4395	1.36795	-1.76077	3.4	Intracellular	0.9345
T1HKD6	Uncharacterized protein	3	3	3	19.8	19.8	19.8	10.034	32999000	10	18.6787	20.4395	1.36795	-1.76077	3.4	Signal peptide	0.9129
A0A4P6DAQ4	Putative secreted protein panstrongylus lignarius	5	5	5	47.5	47.5	47.5	309.5	1373200000	117	24.8724	25.9403	1.37296	-1.06787	2	Signal peptide	0.9986
Down-regulated following T. cruzi infection
Protein folding cellular response to heat shock
T1I0D9	Putative heat shock protein 70b	4	3	3	6.9	4.4	4.4	38.164	73433000	8	22.4253	18.0681	1.75298	4.35719	20.4	Intracellular	0.6438
T1HA76	HSP70	4	3	3	6.9	4.4	4.4	38.164	73433000	8	22.4253	18.0681	1.75298	4.35719	20.4	Intracellular	0.5666
R4FLS6	Putative heat shock 70kda protein 1-like isoform 2	4	3	3	6.9	4.4	4.4	38.164	73433000	8	22.4253	18.0681	1.75298	4.35719	20.4	Intracellular	0.6448
A0A4P6DEQ0	Putative major heat shock 70 kDa protein ba	4	3	3	6.9	4.4	4.4	28.308	73433000	8	22.3867	18.0359	1.75298	4.35084	20.4	Intracellular	0.5666
Actin filament organisation
R4FMT6	Myosin light chain alkali	2	2	2	23.8	23.8	23.8	33.14	31481000	5	19.638	18.0749	1.29565	1.56306	3	UPS	0.614
R4FN65	Myosin light chain alkali (Fragment)	2	2	2	23.8	23.8	23.8	33.14	31481000	5	19.638	18.0749	1.29565	1.56306	3	UPS	0.614
T1I7U5	Myosin light chain alkali (Fragment)	2	2	2	23.8	23.8	23.8	33.14	31481000	5	19.638	18.0749	1.29565	1.56306	3	UPS	0.614
Immune response
E6Y430	Diptericin	3	3	3	22.4	22.4	22.4	35.964	163950000	23	23.9877	19.8277	1.06214	4.16001	17.9	Signal peptide	0.9578
D6BJP6	Diptericin (Diptericin (Fragment)) (Putative prolixin antimicrobial peptide) (Fragment)	3	3	3	22.4	22.4	22.4	35.964	163950000	23	23.9877	19.8277	1.06214	4.16001	17.9	Signal peptide	0.967
Cellular protein modification process
T1HFV3	TGc domain-containing protein	4	2	2	11.7	4.3	4.3	34.753	63551000	9	22.3291	18.0109	1.34073	4.31819	19.8	UPS	0.5215
Nucleotide catabolic process
R4FL99	Putative ectonucleotide pyrophosphatase/phosphodiesterase 5	3	3	3	10.3	10.3	10.3	23.371	27204000	9	21.4816	18.9086	1.96045	2.57292	5.9	Signal peptide	0.7132
Proteolysis
T1I1M7	Peptidase S1 domain-containing protein (Fragment)	7	7	7	28.8	28.8	28.8	292.88	390800000	65	23.6355	22.9674	1.61205	0.668059	1.6	UPS	0.5535
R4G5A7	Putative trypsin-like serine protease (Fragment)	7	7	7	28.8	28.8	28.8	167.28	385800000	67	23.6079	22.9818	1.61205	0.626162	1.6	Intracellular	0.5332
Negative regulation of peptidase activity
T1IF83	SERPIN domain-containing protein	42	42	42	79.6	79.6	79.6	323.31	40762000000	1510	29.6053	28.932	2.98745	0.673287	1.6	Signal peptide	0.6085
R4FJD2	Putative serpin length	42	42	42	79.6	79.6	79.6	323.31	40329000000	1492	29.5966	28.9309	2.98745	0.665717	1.6	Signal peptide	0.6085
lipid transport
R4G3Y1	Putative vitellogenin	140	1	1	75.6	1	1	14.657	700340000	32	26.2261	20.457	0.744405	5.7691	54	Signal peptide	0.8164
Uknown
T1IG60	Uncharacterized protein	2	2	2	11	11	11	7.6966	47036000	14	21.6538	18.8735	0.437885	2.78027	6.9	Signal peptide	0.876

## Sheet: E.DEPs 24 hours
Differentially expressed proteins following Trypanosoma cruzi at 24 hours post-infection
Protein IDs	Protein name	Peptides	Razor + unique peptides	Unique peptides	Sequence coverage [%]	Unique + razor sequence coverage [%]	Unique sequence coverage [%]	Mol. weight [kDa]	Score	Intensity	MS/MS count	LFQ intensity Blood-fed (x̅)	LFQ intensity Infected (x̅)	-Log(P-value)	Difference	Fold Change	OutCyte prediction
																	Class	Score
Up-regulated following T. cruzi infection
Lipid transport
R4FK69	Putative hemolymph juvenile hormone binding protein	2	2	2	8.2	8.2	8.2	27.286	43.593	23378000	5	20.1454	21.6393	1.97619	-1.49384	2.8	Signal peptide	0.7076
Sensory perception of chemical stimulus
T1IAF9	Chemosensory protein (Fragment)	7	7	5	44.7	44.7	33.3	17.294	222.92	1838200000	100	26.5178	27.4717	2.46576	-0.953891	1.9	Transmembrane	0.6444
Down-regulated following T. cruzi infection
Carbohydrate metabolic process
R4G4U2	2-phospho-D-glycerate hydro-lyase (EC 4.2.1.11)	7	7	7	19.7	19.7	19.7	46.905	55.144	60622000	17	22.0223	20.1559	3.72094	1.86646	3.6	UPS	0.5028
T1HB69	Malate dehydrogenase	2	2	2	6.3	6.3	6.3	34.588	5.9832	24632000	9	22.2755	19.877	2.52936	2.39858	5.2	UPS	0.6164
T1I0J6	Fructose-bisphosphate aldolase (EC 4.1.2.13)	4	4	4	17.3	17.3	17.3	39.668	25.109	25807000	6	21.0432	17.9107	2.52936	3.1325	8.7	Intracellular	0.9266
R4G5J0	Fructose-bisphosphate aldolase (EC 4.1.2.13)	4	4	4	17.3	17.3	17.3	0	16.289	25807000	6	21.014	19.2457	2.52936	1.76831	3.4	Intracellular	0.606
Protein folding cellular response to heat shock
R4FMH8	Heat shock protein 83	7	7	7	11.5	11.5	11.5	0	73.739	55037000	26	21.6313	20.1965	2.32588	1.43482	2.7	Intracellular	0.5817
R4G8T8	Heat shock protein 83	7	7	7	11.5	11.5	11.5	0	73.739	55037000	26	21.6313	20.1965	2.32588	1.43482	2.7	Intracellular	0.5013
G1K096	Heat shock protein 83 (Fragment)	7	7	7	11.5	11.5	11.5	0	73.739	55037000	26	21.6313	20.1965	2.32588	1.43482	2.7	UPS	0.513
Cell adhesion
T1HD74	Putative fasciclin	4	4	4	16.9	16.9	16.9	51.28	12.469	19889000	14	21.4752	19.9603	1.5904	1.51489	2.8	Intracellular	0.7142
T1I277	Fasciclin-1	5	5	5	13.1	13.1	13.1	71.178	116.91	56005000	26	22.0802	21.3274	1.90803	0.75278	1.7	Intracellular	0.5666
Proteolysis
T1HYN4	CYTOSOL_AP domain-containing protein	8	8	8	24.2	24.2	24.2	55.001	192.29	188720000	37	23.2136	22.7336	2.74355	0.4801	1.4	Intracellular	0.6614
Oxidoreductase activity
R4FNV6	Aldehyde dehydrogenase (NAD(+)) (EC 1.2.1.3)	7	7	7	18.1	18.1	18.1	58.442	163.03	73522000	28	22.3158	21.2698	2.42099	1.04594	2	Intracellular	0.764
Iron ion homeostasis
R4G4L4	Ferritin (EC 1.16.3.1)	5	5	5	28.4	28.4	28.4	25.496	182.02	174420000	25	24.7093	23.8856	1.13548	0.823738	1.8	Signal peptide	0.4388
Glutathione metabolic process
T1HUM1	Putative glutathione s-transferase	2	2	2	8.4	8.4	8.4	28.103	2.1081	17832000	9	21.3026	19.3981	1.4151	1.90452	3.7	UPS	0.5729
sensory perception of chemical stimulus
T1HMI0	Uncharacterized protein	2	2	2	6.9	6.9	6.9	29.207	41.492	64227000	12	23.0662	21.367	1.22468	1.69917	3.2	Intracellular	0.9345
Tricarboxylic acid cycle
R4G408	Aconitate hydratase, mitochondrial (Aconitase) (EC 4.2.1.-)	2	2	2	5.9	5.9	5.9	0	4.0098	9094400	3	20.4007	18.5608	2.14985	1.83986	3.5	UPS	0.5206
Actin filament organisation
R4G8P9	Putative tropomyosin 1 (Fragment)	3	3	2	16.9	16.9	13.1	0	3.5006	11287000	5	20.3831	19.213	1.85836	1.17016	2.2	UPS	0.5293
T1HX52	Uncharacterized protein	3	3	2	16.9	16.9	13.1	0	3.5006	11287000	5	20.3831	19.213	1.85836	1.17016	2.2	UPS	0.5304
lipid transport
R4G3Y1	Putative vitellogenin	157	1	1	77.3	1	1	0	34.517	1301800000	57	24.8128	22.5824	1.39925	2.23035	4.7	Signal peptide	0.8164
Unknown
T1HEW6	Uncharacterized protein	3	3	3	10.8	10.8	10.8	29.295	19.112	67625000	15	22.9144	21.1676	2.00216	1.74683	3.3	UPS	0.553
T1HJK3	Uncharacterized protein (Fragment)	3	3	3	14.6	14.6	14.6	22.947	97.755	70959000	26	22.1762	21.3644	3.18005	0.811836	1.7	Transmembrane	0.6709
T1I0S5	Uncharacterized protein	1	1	1	12.2	12.2	12.2	22.007	4.0902	27437000	16	21.9758	18.5742		3.40158	10.5	Signal peptide	0.9094
T1IBL5	Uncharacterized protein	2	2	2	16.1	16.1	16.1	25.644	4.5462	17934000	27	20.5417	19.9238	2.8029	0.617869	1.5	UPS	0.5818
A0A4P6DG01	Uncharacterized protein (Fragment)	4	4	4	12.1	12.1	12.1	0	17.429	95931000	30	22.888	21.4861	2.00216	1.40191	2.6	UPS	0.5505
A0A4P6DBJ6	Uncharacterized protein	4	4	4	12.1	12.1	12.1	0	17.429	95931000	30	22.888	21.4861	2.00216	1.40191	2.6	UPS	0.5522
